# Supplementary material for: Molecular portrait of cisplatin induced response in human testis cancer cell lines based on gene expression profiles
Source: Mol Cancer. 2007 Aug 21;6:53. doi: 10.1186/1476-4598-6-53 (PMC1988831; doi:10.1186/1476-4598-6-53)
Supplement: Additional file 2 — Functional classification of SAM identified genes. Complete list of functional categories of the 1180 up-regulated and 614 down-regulated genes in TGCT cell lines following cisplatin exposure. [file 1476-4598-6-53-S2.xls]

## Sheet: 1180 over-expressed 
Additional File 2: Complete list of functional categories of the 1180 over-expressed and 614 under-expressed genes in TGCT cell lines following cisplatin exposure.
GO	Name	11898 genes	1180 up genes	P-value
GO:0008150	biological_process	7821	740
GO:0009987	cellular process	7198	680	0.886
GO:0007155	cell adhesion	401	45	0.220
GO:0016337	cell-cell adhesion	113	13	0.419
GO:0016339	calcium-dependent cell-cell adhesion	13	4	0.028
GO:0016338	calcium-independent cell-cell adhesion	12	0	0.619
GO:0007157	heterophilic cell adhesion	16	0	0.392
GO:0007156	homophilic cell adhesion	61	12	0.013
GO:0031589	cell-substrate adhesion	46	4	1.000
GO:0007160	cell-matrix adhesion	46	4	1.000
GO:0030155	regulation of cell adhesion	30	2	1.000
GO:0007154	cell communication	1995	198	0.425
GO:0007267	cell-cell signaling	326	34	0.561
GO:0046879	hormone secretion	8	2	0.171
GO:0019226	transmission of nerve impulse	153	14	1.000
GO:0019228	generation of action potential	2	1	0.180
GO:0001508	regulation of action potential	15	2	0.647
GO:0051969	regulation of transmission of nerve impulse	15	2	0.647
GO:0007268	synaptic transmission	143	13	1.000
GO:0007270	nerve-nerve synaptic transmission	6	1	0.449
GO:0007274	neuromuscular synaptic transmission	1	0	1.000
GO:0045213	neurotransmitter receptor metabolism	1	0	1.000
GO:0001505	regulation of neurotransmitter levels	40	2	0.583
GO:0042133	neurotransmitter metabolism	18	0	0.406
GO:0007269	neurotransmitter secretion	20	2	0.714
GO:0001504	neurotransmitter uptake	3	1	0.258
GO:0050803	regulation of synapse structure and function	17	2	0.672
GO:0009991	response to extracellular stimulus	18	2	0.686
GO:0007165	signal transduction	1805	179	0.463
GO:0007166	cell surface receptor linked signal transduction	714	100	0.000
GO:0007186	G-protein coupled receptor protein signaling pathway	339	47	0.008
GO:0007200	G-protein signaling, coupled to IP3 second messenger (phospholipase C...	42	3	0.794
GO:0007187	G-protein signaling, coupled to cyclic nucleotide second messenger	57	4	0.654
GO:0007188	G-protein signaling, coupled to cAMP nucleotide second messenger	43	2	0.431
GO:0007189	G-protein signaling, adenylate cyclase activating pathway	20	1	1.000
GO:0007193	G-protein signaling, adenylate cyclase inhibiting pathway	6	0	1.000
GO:0045761	regulation of adenylate cyclase activity	26	2	1.000
GO:0007199	G-protein signaling, coupled to cGMP nucleotide second messenger	1	0	1.000
GO:0007212	dopamine receptor signaling pathway	5	0	1.000
GO:0007214	gamma-aminobutyric acid signaling pathway	8	0	1.000
GO:0007216	metabotropic glutamate receptor signaling pathway	5	1	0.392
GO:0007218	neuropeptide signaling pathway	37	2	0.576
GO:0008277	regulation of G-protein coupled receptor protein signaling pathway	22	2	1.000
GO:0007210	serotonin receptor signaling pathway	1	0	1.000
GO:0007217	tachykinin signaling pathway	3	0	1.000
GO:0007219	Notch signaling pathway	24	6	0.021
GO:0008063	Toll signaling pathway	1	0	1.000
GO:0016055	Wnt receptor signaling pathway	68	5	0.680
GO:0019221	cytokine and chemokine mediated signaling pathway	16	4	0.058
GO:0007167	enzyme linked receptor protein signaling pathway	144	22	0.021
GO:0007168	receptor guanylyl cyclase signaling pathway	1	0	1.000
GO:0007178	transmembrane receptor protein serine/threonine kinase signaling pathway	37	4	0.775
GO:0030509	BMP signaling pathway	3	0	1.000
GO:0007179	transforming growth factor beta receptor signaling pathway	34	4	0.558
GO:0007169	transmembrane receptor protein tyrosine kinase signaling pathway	101	17	0.016
GO:0007185	transmembrane receptor protein tyrosine phosphatase signaling pathway	6	1	0.449
GO:0007215	glutamate signaling pathway	14	4	0.037
GO:0007229	integrin-mediated signaling pathway	42	4	1.000
GO:0031663	lipopolysaccharide-mediated signaling pathway	1	0	1.000
GO:0007231	osmosensory signaling pathway	1	0	1.000
GO:0007224	smoothened signaling pathway	2	1	0.180
GO:0002764	immune response-regulating signal transduction	7	1	0.501
GO:0007242	intracellular signaling cascade	778	64	0.245
GO:0006984	ER-nuclear signaling pathway	8	2	0.171
GO:0009755	hormone-mediated signaling	8	1	0.549
GO:0030522	intracellular receptor-mediated signaling pathway	42	6	0.284
GO:0030518	steroid hormone receptor signaling pathway	41	6	0.276
GO:0030521	androgen receptor signaling pathway	34	5	0.249
GO:0031958	corticosteroid receptor signaling pathway	2	0	1.000
GO:0030520	estrogen receptor signaling pathway	5	0	1.000
GO:0050847	progesterone receptor signaling pathway	2	1	0.180
GO:0007263	nitric oxide mediated signal transduction	3	0	1.000
GO:0007243	protein kinase cascade	224	17	0.416
GO:0007249	I-kappaB kinase/NF-kappaB cascade	92	1	0.002
GO:0007252	I-kappaB phosphorylation	4	0	1.000
GO:0007250	activation of NF-kappaB-inducing kinase	6	0	1.000
GO:0007253	cytoplasmic sequestering of NF-kappaB	4	0	1.000
GO:0043122	regulation of I-kappaB kinase/NF-kappaB cascade	69	1	0.020
GO:0043124	negative regulation of I-kappaB kinase/NF-kappaB cascade	5	0	1.000
GO:0043123	positive regulation of I-kappaB kinase/NF-kappaB cascade	63	1	0.028
GO:0008588	release of cytoplasmic sequestered NF-kappaB	4	0	1.000
GO:0007259	JAK-STAT cascade	27	5	0.174
GO:0000165	MAPKKK cascade	70	5	0.681
GO:0007254	JNK cascade	39	5	0.412
GO:0000161	MAPKKK cascade during osmolarity sensing	1	0	1.000
GO:0000187	activation of MAPK activity	19	0	0.249
GO:0000186	activation of MAPKK activity	3	1	0.258
GO:0000185	activation of MAPKKK activity	3	0	1.000
GO:0000188	inactivation of MAPK activity	12	1	1.000
GO:0043408	regulation of MAPKKK cascade	2	0	1.000
GO:0051403	stress-activated MAPK cascade	1	0	1.000
GO:0019932	second-messenger-mediated signaling	128	9	0.445
GO:0019722	calcium-mediated signaling	14	2	0.388
GO:0019935	cyclic-nucleotide-mediated signaling	60	5	1.000
GO:0007187	G-protein signaling, coupled to cyclic nucleotide second messenger	57	4	0.654
GO:0007188	G-protein signaling, coupled to cAMP nucleotide second messenger	43	2	0.431
GO:0007189	G-protein signaling, adenylate cyclase activating pathway	20	1	1.000
GO:0007193	G-protein signaling, adenylate cyclase inhibiting pathway	6	0	1.000
GO:0045761	regulation of adenylate cyclase activity	26	2	1.000
GO:0007199	G-protein signaling, coupled to cGMP nucleotide second messenger	1	0	1.000
GO:0019933	cAMP-mediated signaling	44	2	0.433
GO:0007188	G-protein signaling, coupled to cAMP nucleotide second messenger	43	2	0.431
GO:0007189	G-protein signaling, adenylate cyclase activating pathway	20	1	1.000
GO:0007193	G-protein signaling, adenylate cyclase inhibiting pathway	6	0	1.000
GO:0045761	regulation of adenylate cyclase activity	26	2	1.000
GO:0019934	cGMP-mediated signaling	1	0	1.000
GO:0048015	phosphoinositide-mediated signaling	61	3	0.277
GO:0007200	G-protein signaling, coupled to IP3 second messenger (phospholipase C...	42	3	0.794
GO:0048016	inositol phosphate-mediated signaling	1	0	1.000
GO:0007264	small GTPase mediated signal transduction	244	20	0.578
GO:0032011	ARF protein signal transduction	10	1	1.000
GO:0016601	Rac protein signal transduction	5	1	0.392
GO:0007265	Ras protein signal transduction	27	2	1.000
GO:0007266	Rho protein signal transduction	66	4	0.523
GO:0035023	regulation of Rho protein signal transduction	48	2	0.318
GO:0051056	regulation of small GTPase mediated signal transduction	85	5	0.350
GO:0051058	negative regulation of small GTPase mediated signal transduction	4	0	1.000
GO:0051057	positive regulation of small GTPase mediated signal transduction	2	0	1.000
GO:0032012	regulation of ARF protein signal transduction	10	1	1.000
GO:0035020	regulation of Rac protein signal transduction	2	0	1.000
GO:0046578	regulation of Ras protein signal transduction	5	0	1.000
GO:0035023	regulation of Rho protein signal transduction	48	2	0.318
GO:0031098	stress-activated protein kinase signaling pathway	40	5	0.423
GO:0007254	JNK cascade	39	5	0.412
GO:0051403	stress-activated MAPK cascade	1	0	1.000
GO:0009401	phosphoenolpyruvate-dependent sugar phosphotransferase system	2	0	1.000
GO:0001560	regulation of cell growth by extracellular stimulus	1	0	1.000
GO:0009966	regulation of signal transduction	234	15	0.113
GO:0009968	negative regulation of signal transduction	37	3	1.000
GO:0009967	positive regulation of signal transduction	79	3	0.118
GO:0043123	positive regulation of I-kappaB kinase/NF-kappaB cascade	63	1	0.028
GO:0046427	positive regulation of JAK-STAT cascade	2	0	1.000
GO:0046330	positive regulation of JNK cascade	7	1	0.501
GO:0043410	positive regulation of MAPKKK cascade	2	0	1.000
GO:0045741	positive regulation of epidermal growth factor receptor activity	1	0	1.000
GO:0045742	positive regulation of epidermal growth factor receptor signaling pathway	1	0	1.000
GO:0030511	positive regulation of transforming growth factor beta receptor signaling...	3	0	1.000
GO:0030949	positive regulation of vascular endothelial growth factor receptor signaling...	2	1	0.180
GO:0030510	regulation of BMP signaling pathway	1	0	1.000
GO:0008277	regulation of G-protein coupled receptor protein signaling pathway	22	2	1.000
GO:0043122	regulation of I-kappaB kinase/NF-kappaB cascade	69	1	0.020
GO:0043124	negative regulation of I-kappaB kinase/NF-kappaB cascade	5	0	1.000
GO:0043123	positive regulation of I-kappaB kinase/NF-kappaB cascade	63	1	0.028
GO:0046425	regulation of JAK-STAT cascade	5	0	1.000
GO:0046328	regulation of JNK cascade	10	1	1.000
GO:0043408	regulation of MAPKKK cascade	2	0	1.000
GO:0008592	regulation of Toll signaling pathway	1	0	1.000
GO:0030111	regulation of Wnt receptor signaling pathway	11	0	0.615
GO:0001959	regulation of cytokine and chemokine mediated signaling pathway	1	0	1.000
GO:0007176	regulation of epidermal growth factor receptor activity	5	0	1.000
GO:0042058	regulation of epidermal growth factor receptor signaling pathway	1	0	1.000
GO:0040036	regulation of fibroblast growth factor receptor signaling pathway	1	1	0.095
GO:0046626	regulation of insulin receptor signaling pathway	2	0	1.000
GO:0031664	regulation of lipopolysaccharide-mediated signaling pathway	1	0	1.000
GO:0051056	regulation of small GTPase mediated signal transduction	85	5	0.350
GO:0051058	negative regulation of small GTPase mediated signal transduction	4	0	1.000
GO:0051057	positive regulation of small GTPase mediated signal transduction	2	0	1.000
GO:0032012	regulation of ARF protein signal transduction	10	1	1.000
GO:0035020	regulation of Rac protein signal transduction	2	0	1.000
GO:0046578	regulation of Ras protein signal transduction	5	0	1.000
GO:0035023	regulation of Rho protein signal transduction	48	2	0.318
GO:0008589	regulation of smoothened signaling pathway	2	1	0.180
GO:0017015	regulation of transforming growth factor beta receptor signaling pathway	9	1	0.591
GO:0030947	regulation of vascular endothelial growth factor receptor signaling pathway	2	1	0.180
GO:0000160	two-component signal transduction system (phosphorelay)	5	1	0.392
GO:0030154	cell differentiation	353	38	0.402
GO:0035051	cardiac cell differentiation	3	0	1.000
GO:0048468	cell development	102	13	0.235
GO:0048469	cell maturation	15	1	1.000
GO:0000904	cellular morphogenesis during differentiation	38	5	0.402
GO:0048667	neuron morphogenesis during differentiation	38	5	0.402
GO:0048812	neurite morphogenesis	38	5	0.402
GO:0007409	axonogenesis	36	5	0.383
GO:0048675	axon extension	1	0	1.000
GO:0007411	axon guidance	24	3	0.491
GO:0007413	axonal fasciculation	1	0	1.000
GO:0050770	regulation of axonogenesis	2	0	1.000
GO:0048813	dendrite morphogenesis	1	0	1.000
GO:0001885	endothelial cell development	1	1	0.095
GO:0048821	erythrocyte development	3	0	1.000
GO:0007281	germ cell development	9	3	0.046
GO:0021782	glial cell development	4	0	1.000
GO:0007516	hemocyte development (sensu Arthropoda)	7	0	1.000
GO:0014031	mesenchymal cell development	1	0	1.000
GO:0055001	muscle cell development	2	0	1.000
GO:0048627	myoblast development	5	1	0.392
GO:0022008	neurogenesis	70	8	0.537
GO:0048699	generation of neurons	66	8	0.401
GO:0007405	neuroblast proliferation	1	0	1.000
GO:0030182	neuron differentiation	59	6	0.822
GO:0048666	neuron development	51	5	0.812
GO:0031175	neurite development	42	5	0.592
GO:0016358	dendrite development	3	0	1.000
GO:0048812	neurite morphogenesis	38	5	0.402
GO:0007409	axonogenesis	36	5	0.383
GO:0048675	axon extension	1	0	1.000
GO:0007411	axon guidance	24	3	0.491
GO:0007413	axonal fasciculation	1	0	1.000
GO:0050770	regulation of axonogenesis	2	0	1.000
GO:0048813	dendrite morphogenesis	1	0	1.000
GO:0042551	neuron maturation	6	0	1.000
GO:0048667	neuron morphogenesis during differentiation	38	5	0.402
GO:0048812	neurite morphogenesis	38	5	0.402
GO:0007409	axonogenesis	36	5	0.383
GO:0048675	axon extension	1	0	1.000
GO:0007411	axon guidance	24	3	0.491
GO:0007413	axonal fasciculation	1	0	1.000
GO:0050770	regulation of axonogenesis	2	0	1.000
GO:0048813	dendrite morphogenesis	1	0	1.000
GO:0045664	regulation of neuron differentiation	7	1	0.501
GO:0001764	neuron migration	3	1	0.258
GO:0050767	regulation of neurogenesis	5	1	0.392
GO:0042063	gliogenesis	4	0	1.000
GO:0048666	neuron development	51	5	0.812
GO:0031175	neurite development	42	5	0.592
GO:0016358	dendrite development	3	0	1.000
GO:0048812	neurite morphogenesis	38	5	0.402
GO:0007409	axonogenesis	36	5	0.383
GO:0048675	axon extension	1	0	1.000
GO:0007411	axon guidance	24	3	0.491
GO:0007413	axonal fasciculation	1	0	1.000
GO:0050770	regulation of axonogenesis	2	0	1.000
GO:0048813	dendrite morphogenesis	1	0	1.000
GO:0042551	neuron maturation	6	0	1.000
GO:0048667	neuron morphogenesis during differentiation	38	5	0.402
GO:0048812	neurite morphogenesis	38	5	0.402
GO:0007409	axonogenesis	36	5	0.383
GO:0048675	axon extension	1	0	1.000
GO:0007411	axon guidance	24	3	0.491
GO:0007413	axonal fasciculation	1	0	1.000
GO:0050770	regulation of axonogenesis	2	0	1.000
GO:0048813	dendrite morphogenesis	1	0	1.000
GO:0002076	osteoblast development	1	0	1.000
GO:0007286	spermatid development	6	0	1.000
GO:0045165	cell fate commitment	7	1	0.501
GO:0045446	endothelial cell differentiation	4	1	0.328
GO:0009913	epidermal cell differentiation	11	0	0.615
GO:0030855	epithelial cell differentiation	1	0	1.000
GO:0045444	fat cell differentiation	5	1	0.392
GO:0010001	glial cell differentiation	4	0	1.000
GO:0042386	hemocyte differentiation (sensu Arthropoda)	7	0	1.000
GO:0030216	keratinocyte differentiation	14	0	0.636
GO:0002521	leukocyte differentiation	31	5	0.210
GO:0030098	lymphocyte differentiation	21	4	0.131
GO:0002573	myeloid leukocyte differentiation	12	1	1.000
GO:0042490	mechanoreceptor differentiation	1	0	1.000
GO:0048762	mesenchymal cell differentiation	1	0	1.000
GO:0042692	muscle cell differentiation	18	3	0.239
GO:0030099	myeloid cell differentiation	27	2	1.000
GO:0030182	neuron differentiation	59	6	0.822
GO:0048666	neuron development	51	5	0.812
GO:0031175	neurite development	42	5	0.592
GO:0016358	dendrite development	3	0	1.000
GO:0048812	neurite morphogenesis	38	5	0.402
GO:0007409	axonogenesis	36	5	0.383
GO:0048675	axon extension	1	0	1.000
GO:0007411	axon guidance	24	3	0.491
GO:0007413	axonal fasciculation	1	0	1.000
GO:0050770	regulation of axonogenesis	2	0	1.000
GO:0048813	dendrite morphogenesis	1	0	1.000
GO:0042551	neuron maturation	6	0	1.000
GO:0048667	neuron morphogenesis during differentiation	38	5	0.402
GO:0048812	neurite morphogenesis	38	5	0.402
GO:0007409	axonogenesis	36	5	0.383
GO:0048675	axon extension	1	0	1.000
GO:0007411	axon guidance	24	3	0.491
GO:0007413	axonal fasciculation	1	0	1.000
GO:0050770	regulation of axonogenesis	2	0	1.000
GO:0048813	dendrite morphogenesis	1	0	1.000
GO:0045664	regulation of neuron differentiation	7	1	0.501
GO:0009994	oocyte differentiation	3	1	0.258
GO:0001649	osteoblast differentiation	4	0	1.000
GO:0050931	pigment cell differentiation	1	0	1.000
GO:0045595	regulation of cell differentiation	35	3	1.000
GO:0048515	spermatid differentiation	7	0	1.000
GO:0001570	vasculogenesis	7	1	0.501
GO:0008037	cell recognition	8	0	1.000
GO:0050875	cellular physiological process	6322	597	0.922
GO:0006914	autophagy	13	1	1.000
GO:0007049	cell cycle	595	49	0.308
GO:0000279	M phase	185	17	1.000
GO:0051327	M phase of meiotic cell cycle	37	9	0.006
GO:0007126	meiosis	37	9	0.006
GO:0000087	M phase of mitotic cell cycle	157	8	0.071
GO:0007067	mitosis	155	8	0.070
GO:0000090	mitotic anaphase	8	1	0.549
GO:0000089	mitotic metaphase	3	0	1.000
GO:0007091	mitotic metaphase/anaphase transition	13	0	0.627
GO:0000070	mitotic sister chromatid segregation	25	1	0.508
GO:0000093	mitotic telophase	2	0	1.000
GO:0007088	regulation of mitosis	46	0	0.020
GO:0000072	M phase specific microtubule process	1	0	1.000
GO:0051322	anaphase	8	1	0.549
GO:0051323	metaphase	3	0	1.000
GO:0051324	prophase	1	0	1.000
GO:0051326	telophase	2	0	1.000
GO:0030037	actin filament reorganization during cell cycle	1	0	1.000
GO:0007098	centrosome cycle	10	2	0.243
GO:0051325	interphase	60	5	1.000
GO:0051318	G1 phase	17	2	0.672
GO:0051319	G2 phase	3	0	1.000
GO:0051320	S phase	11	1	1.000
GO:0051329	interphase of mitotic cell cycle	59	4	0.655
GO:0000080	G1 phase of mitotic cell cycle	16	1	1.000
GO:0000082	G1/S transition of mitotic cell cycle	20	1	1.000
GO:0000085	G2 phase of mitotic cell cycle	3	0	1.000
GO:0000086	G2/M transition of mitotic cell cycle	12	1	1.000
GO:0000084	S phase of mitotic cell cycle	11	1	1.000
GO:0051321	meiotic cell cycle	39	9	0.009
GO:0051327	M phase of meiotic cell cycle	37	9	0.006
GO:0007126	meiosis	37	9	0.006
GO:0000212	meiotic spindle organization and biogenesis	2	0	1.000
GO:0000278	mitotic cell cycle	207	12	0.071
GO:0000087	M phase of mitotic cell cycle	157	8	0.071
GO:0007067	mitosis	155	8	0.070
GO:0000090	mitotic anaphase	8	1	0.549
GO:0000089	mitotic metaphase	3	0	1.000
GO:0007091	mitotic metaphase/anaphase transition	13	0	0.627
GO:0000070	mitotic sister chromatid segregation	25	1	0.508
GO:0000093	mitotic telophase	2	0	1.000
GO:0007088	regulation of mitosis	46	0	0.020
GO:0040001	establishment of mitotic spindle localization	6	0	1.000
GO:0051329	interphase of mitotic cell cycle	59	4	0.655
GO:0000080	G1 phase of mitotic cell cycle	16	1	1.000
GO:0000082	G1/S transition of mitotic cell cycle	20	1	1.000
GO:0000085	G2 phase of mitotic cell cycle	3	0	1.000
GO:0000086	G2/M transition of mitotic cell cycle	12	1	1.000
GO:0000084	S phase of mitotic cell cycle	11	1	1.000
GO:0007052	mitotic spindle organization and biogenesis	17	2	0.672
GO:0007346	regulation of progression through mitotic cell cycle	16	1	1.000
GO:0051726	regulation of cell cycle	399	26	0.043
GO:0000074	regulation of progression through cell cycle	398	26	0.043
GO:0000075	cell cycle checkpoint	42	4	1.000
GO:0008054	cyclin catabolism	2	0	1.000
GO:0045786	negative regulation of progression through cell cycle	145	9	0.199
GO:0007050	cell cycle arrest	59	5	1.000
GO:0045736	negative regulation of cyclin-dependent protein kinase activity	4	1	0.328
GO:0045930	negative regulation of progression through mitotic cell cycle	6	1	0.449
GO:0045787	positive regulation of progression through cell cycle	15	0	0.388
GO:0000079	regulation of cyclin-dependent protein kinase activity	34	2	0.767
GO:0007088	regulation of mitosis	46	0	0.020
GO:0007346	regulation of progression through mitotic cell cycle	16	1	1.000
GO:0008219	cell death	457	36	0.250
GO:0001906	cell killing	4	0	1.000
GO:0019835	cytolysis	9	0	1.000
GO:0012501	programmed cell death	435	35	0.353
GO:0006915	apoptosis	434	35	0.353
GO:0001783	B cell apoptosis	1	0	1.000
GO:0008632	apoptotic program	43	5	0.598
GO:0008633	activation of pro-apoptotic gene products	1	0	1.000
GO:0008637	apoptotic mitochondrial changes	6	0	1.000
GO:0030262	apoptotic nuclear changes	10	0	0.613
GO:0006919	caspase activation	21	4	0.131
GO:0006921	disassembly of cell structures during apoptosis	7	0	1.000
GO:0051402	neuron apoptosis	9	1	0.591
GO:0001781	neutrophil apoptosis	1	0	1.000
GO:0042981	regulation of apoptosis	279	20	0.211
GO:0043066	negative regulation of apoptosis	121	10	0.755
GO:0006916	anti-apoptosis	102	9	1.000
GO:0002903	negative regulation of B cell apoptosis	1	0	1.000
GO:0043524	negative regulation of neuron apoptosis	2	0	1.000
GO:0043065	positive regulation of apoptosis	121	7	0.209
GO:0006917	induction of apoptosis	104	6	0.238
GO:0008624	induction of apoptosis by extracellular signals	20	0	0.251
GO:0008629	induction of apoptosis by intracellular signals	20	1	1.000
GO:0042267	natural killer cell mediated cytotoxicity	1	0	1.000
GO:0043525	positive regulation of neuron apoptosis	2	0	1.000
GO:0002902	regulation of B cell apoptosis	1	0	1.000
GO:0043281	regulation of caspase activity	27	4	0.317
GO:0043154	negative regulation of caspase activity	4	0	1.000
GO:0043280	positive regulation of caspase activity	23	4	0.269
GO:0006919	caspase activation	21	4	0.131
GO:0043523	regulation of neuron apoptosis	8	0	1.000
GO:0006927	transformed cell apoptosis	2	0	1.000
GO:0006926	virus-infected cell apoptosis	1	0	1.000
GO:0016244	non-apoptotic programmed cell death	1	0	1.000
GO:0043067	regulation of programmed cell death	281	21	0.298
GO:0043069	negative regulation of programmed cell death	122	10	0.756
GO:0043066	negative regulation of apoptosis	121	10	0.755
GO:0006916	anti-apoptosis	102	9	1.000
GO:0002903	negative regulation of B cell apoptosis	1	0	1.000
GO:0043524	negative regulation of neuron apoptosis	2	0	1.000
GO:0043072	negative regulation of non-apoptotic programmed cell death	1	0	1.000
GO:0043068	positive regulation of programmed cell death	122	8	0.348
GO:0012502	induction of programmed cell death	105	7	0.402
GO:0006917	induction of apoptosis	104	6	0.238
GO:0008624	induction of apoptosis by extracellular signals	20	0	0.251
GO:0008629	induction of apoptosis by intracellular signals	20	1	1.000
GO:0042267	natural killer cell mediated cytotoxicity	1	0	1.000
GO:0031557	induction of programmed cell death in response to chemical stimulus	1	1	0.095
GO:0043065	positive regulation of apoptosis	121	7	0.209
GO:0006917	induction of apoptosis	104	6	0.238
GO:0008624	induction of apoptosis by extracellular signals	20	0	0.251
GO:0008629	induction of apoptosis by intracellular signals	20	1	1.000
GO:0042267	natural killer cell mediated cytotoxicity	1	0	1.000
GO:0043525	positive regulation of neuron apoptosis	2	0	1.000
GO:0042981	regulation of apoptosis	279	20	0.211
GO:0043066	negative regulation of apoptosis	121	10	0.755
GO:0006916	anti-apoptosis	102	9	1.000
GO:0002903	negative regulation of B cell apoptosis	1	0	1.000
GO:0043524	negative regulation of neuron apoptosis	2	0	1.000
GO:0043065	positive regulation of apoptosis	121	7	0.209
GO:0006917	induction of apoptosis	104	6	0.238
GO:0008624	induction of apoptosis by extracellular signals	20	0	0.251
GO:0008629	induction of apoptosis by intracellular signals	20	1	1.000
GO:0042267	natural killer cell mediated cytotoxicity	1	0	1.000
GO:0043525	positive regulation of neuron apoptosis	2	0	1.000
GO:0002902	regulation of B cell apoptosis	1	0	1.000
GO:0043281	regulation of caspase activity	27	4	0.317
GO:0043154	negative regulation of caspase activity	4	0	1.000
GO:0043280	positive regulation of caspase activity	23	4	0.269
GO:0006919	caspase activation	21	4	0.131
GO:0043523	regulation of neuron apoptosis	8	0	1.000
GO:0043070	regulation of non-apoptotic programmed cell death	1	0	1.000
GO:0051301	cell division	165	14	0.788
GO:0008356	asymmetric cell division	1	0	1.000
GO:0000910	cytokinesis	21	2	1.000
GO:0051302	regulation of cell division	1	0	1.000
GO:0017145	stem cell division	3	0	1.000
GO:0016049	cell growth	116	11	1.000
GO:0001558	regulation of cell growth	92	10	0.591
GO:0030308	negative regulation of cell growth	26	2	1.000
GO:0030307	positive regulation of cell growth	6	1	0.449
GO:0001560	regulation of cell growth by extracellular stimulus	1	0	1.000
GO:0019725	cell homeostasis	91	6	0.470
GO:0001678	cell glucose homeostasis	1	0	1.000
GO:0006873	cell ion homeostasis	74	6	0.843
GO:0030002	anion homeostasis	1	1	0.095
GO:0030003	cation homeostasis	69	6	1.000
GO:0030005	di-, tri-valent inorganic cation homeostasis	58	5	1.000
GO:0006874	calcium ion homeostasis	47	4	1.000
GO:0051480	cytosolic calcium ion homeostasis	28	3	0.744
GO:0007204	elevation of cytosolic calcium ion concentration	28	3	0.744
GO:0051208	sequestering of calcium ion	4	0	1.000
GO:0006878	copper ion homeostasis	3	0	1.000
GO:0006879	iron ion homeostasis	9	1	0.591
GO:0006882	zinc ion homeostasis	1	0	1.000
GO:0006875	metal ion homeostasis	62	6	0.830
GO:0006874	calcium ion homeostasis	47	4	1.000
GO:0051480	cytosolic calcium ion homeostasis	28	3	0.744
GO:0007204	elevation of cytosolic calcium ion concentration	28	3	0.744
GO:0051208	sequestering of calcium ion	4	0	1.000
GO:0030007	potassium ion homeostasis	1	1	0.095
GO:0006883	sodium ion homeostasis	3	0	1.000
GO:0046916	transition metal ion homeostasis	12	1	1.000
GO:0030004	monovalent inorganic cation homeostasis	11	1	1.000
GO:0045454	cell redox homeostasis	7	0	1.000
GO:0006884	regulation of cell volume	7	0	1.000
GO:0042391	regulation of membrane potential	2	0	1.000
GO:0006928	cell motility	191	21	0.452
GO:0016477	cell migration	86	11	0.267
GO:0007411	axon guidance	24	3	0.491
GO:0043542	endothelial cell migration	6	1	0.449
GO:0008354	germ cell migration	2	1	0.180
GO:0050900	leukocyte migration	13	3	0.118
GO:0001755	neural crest cell migration	1	0	1.000
GO:0001764	neuron migration	3	1	0.258
GO:0030334	regulation of cell migration	22	0	0.261
GO:0006929	substrate-bound cell migration	5	0	1.000
GO:0035313	wound healing, spreading of epidermal cells	2	0	1.000
GO:0001539	ciliary or flagellar motility	2	0	1.000
GO:0051270	regulation of cell motility	27	0	0.105
GO:0051271	negative regulation of cell motility	5	0	1.000
GO:0051272	positive regulation of cell motility	11	0	0.615
GO:0030334	regulation of cell migration	22	0	0.261
GO:0030317	sperm motility	2	0	1.000
GO:0016043	cell organization and biogenesis	1124	95	0.226
GO:0000902	cell morphogenesis	195	18	1.000
GO:0048858	cell projection morphogenesis	38	5	0.402
GO:0048812	neurite morphogenesis	38	5	0.402
GO:0007409	axonogenesis	36	5	0.383
GO:0048675	axon extension	1	0	1.000
GO:0007411	axon guidance	24	3	0.491
GO:0007413	axonal fasciculation	1	0	1.000
GO:0050770	regulation of axonogenesis	2	0	1.000
GO:0048813	dendrite morphogenesis	1	0	1.000
GO:0030030	cell projection organization and biogenesis	58	5	1.000
GO:0030031	cell projection biogenesis	13	0	0.627
GO:0031175	neurite development	42	5	0.592
GO:0016358	dendrite development	3	0	1.000
GO:0048812	neurite morphogenesis	38	5	0.402
GO:0007409	axonogenesis	36	5	0.383
GO:0048675	axon extension	1	0	1.000
GO:0007411	axon guidance	24	3	0.491
GO:0007413	axonal fasciculation	1	0	1.000
GO:0050770	regulation of axonogenesis	2	0	1.000
GO:0048813	dendrite morphogenesis	1	0	1.000
GO:0031268	pseudopodium organization and biogenesis	3	0	1.000
GO:0031344	regulation of cell projection organization and biogenesis	4	0	1.000
GO:0031529	ruffle organization and biogenesis	5	0	1.000
GO:0000904	cellular morphogenesis during differentiation	38	5	0.402
GO:0048667	neuron morphogenesis during differentiation	38	5	0.402
GO:0048812	neurite morphogenesis	38	5	0.402
GO:0007409	axonogenesis	36	5	0.383
GO:0048675	axon extension	1	0	1.000
GO:0007411	axon guidance	24	3	0.491
GO:0007413	axonal fasciculation	1	0	1.000
GO:0050770	regulation of axonogenesis	2	0	1.000
GO:0048813	dendrite morphogenesis	1	0	1.000
GO:0007163	establishment and/or maintenance of cell polarity	13	2	0.352
GO:0008360	regulation of cell shape	19	1	1.000
GO:0008361	regulation of cell size	116	11	1.000
GO:0016049	cell growth	116	11	1.000
GO:0001558	regulation of cell growth	92	10	0.591
GO:0030308	negative regulation of cell growth	26	2	1.000
GO:0030307	positive regulation of cell growth	6	1	0.449
GO:0001560	regulation of cell growth by extracellular stimulus	1	0	1.000
GO:0045792	negative regulation of cell size	26	2	1.000
GO:0030308	negative regulation of cell growth	26	2	1.000
GO:0045793	positive regulation of cell size	6	1	0.449
GO:0051641	cellular localization	479	41	0.520
GO:0051642	centrosome localization	1	0	1.000
GO:0050000	chromosome localization	6	0	1.000
GO:0051649	establishment of cellular localization	474	41	0.572
GO:0051303	establishment of chromosome localization	6	0	1.000
GO:0051293	establishment of spindle localization	6	0	1.000
GO:0046907	intracellular transport	463	41	0.743
GO:0048193	Golgi vesicle transport	106	6	0.240
GO:0006888	ER to Golgi vesicle-mediated transport	75	3	0.114
GO:0006891	intra-Golgi vesicle-mediated transport	19	1	1.000
GO:0006892	post-Golgi vesicle-mediated transport	17	3	0.213
GO:0006890	retrograde vesicle-mediated transport, Golgi to ER	12	0	0.619
GO:0030705	cytoskeleton-dependent intracellular transport	64	6	1.000
GO:0030048	actin filament-based movement	17	4	0.070
GO:0007018	microtubule-based movement	47	2	0.317
GO:0046967	cytosol to ER transport	2	0	1.000
GO:0016197	endosome transport	27	3	0.738
GO:0015680	intracellular copper ion transport	1	0	1.000
GO:0006886	intracellular protein transport	263	28	0.519
GO:0030581	intracellular protein transport in host	1	0	1.000
GO:0048227	plasma membrane to endosome transport	1	0	1.000
GO:0006605	protein targeting	138	17	0.240
GO:0006611	protein export from nucleus	6	2	0.104
GO:0006606	protein import into nucleus	57	9	0.109
GO:0045047	protein targeting to ER	8	0	1.000
GO:0000042	protein targeting to Golgi	1	0	1.000
GO:0006622	protein targeting to lysosome	3	1	0.258
GO:0006612	protein targeting to membrane	15	1	1.000
GO:0006626	protein targeting to mitochondrion	17	0	0.397
GO:0006625	protein targeting to peroxisome	5	0	1.000
GO:0006623	protein targeting to vacuole	2	0	1.000
GO:0030970	retrograde protein transport, ER to cytosol	3	0	1.000
GO:0046795	intracellular virion transport	1	0	1.000
GO:0007041	lysosomal transport	11	2	0.280
GO:0006839	mitochondrial transport	30	1	0.358
GO:0051169	nuclear transport	82	11	0.251
GO:0051168	nuclear export	25	3	0.727
GO:0051170	nuclear import	58	9	0.115
GO:0006606	protein import into nucleus	57	9	0.109
GO:0006913	nucleocytoplasmic transport	89	11	0.359
GO:0051168	nuclear export	25	3	0.727
GO:0051170	nuclear import	58	9	0.115
GO:0006606	protein import into nucleus	57	9	0.109
GO:0046822	regulation of nucleocytoplasmic transport	21	2	1.000
GO:0043574	peroxisomal transport	6	0	1.000
GO:0007034	vacuolar transport	17	2	0.672
GO:0051668	localization within membrane	5	0	1.000
GO:0051646	mitochondrion localization	1	0	1.000
GO:0051653	spindle localization	6	0	1.000
GO:0051648	vesicle localization	1	0	1.000
GO:0048268	clathrin cage assembly	1	0	1.000
GO:0007028	cytoplasm organization and biogenesis	72	4	0.315
GO:0007044	cell-substrate junction assembly	1	0	1.000
GO:0045216	intercellular junction assembly and maintenance	11	1	1.000
GO:0042254	ribosome biogenesis and assembly	60	3	0.371
GO:0042255	ribosome assembly	2	0	1.000
GO:0007046	ribosome biogenesis	57	3	0.366
GO:0006364	rRNA processing	48	2	0.318
GO:0045229	external encapsulating structure organization and biogenesis	4	1	0.328
GO:0016044	membrane organization and biogenesis	45	6	0.314
GO:0006944	membrane fusion	27	5	0.174
GO:0007006	mitochondrial membrane organization and biogenesis	8	1	0.549
GO:0007009	plasma membrane organization and biogenesis	5	0	1.000
GO:0051205	protein insertion into membrane	3	0	1.000
GO:0006996	organelle organization and biogenesis	613	45	0.062
GO:0007030	Golgi organization and biogenesis	10	1	1.000
GO:0000045	autophagic vacuole formation	4	1	0.328
GO:0051276	chromosome organization and biogenesis	211	16	0.404
GO:0030261	chromosome condensation	15	1	1.000
GO:0007001	chromosome organization and biogenesis (sensu Eukaryota)	192	15	0.532
GO:0006325	establishment and/or maintenance of chromatin architecture	158	11	0.336
GO:0006333	chromatin assembly or disassembly	79	5	0.440
GO:0031497	chromatin assembly	46	1	0.124
GO:0031507	heterochromatin formation	8	0	1.000
GO:0006334	nucleosome assembly	38	1	0.258
GO:0016584	nucleosome spacing	2	1	0.180
GO:0031498	chromatin disassembly	5	0	1.000
GO:0042766	nucleosome mobilization	1	0	1.000
GO:0001672	regulation of chromatin assembly or disassembly	3	0	1.000
GO:0016568	chromatin modification	109	11	0.743
GO:0006338	chromatin remodeling	24	4	0.279
GO:0016569	covalent chromatin modification	25	1	0.508
GO:0016570	histone modification	23	1	0.719
GO:0006346	methylation-dependent chromatin silencing	2	0	1.000
GO:0035041	sperm chromatin decondensation	1	0	1.000
GO:0032200	telomere organization and biogenesis	17	3	0.213
GO:0051383	kinetochore organization and biogenesis	4	0	1.000
GO:0043570	maintenance of DNA repeat elements	1	0	1.000
GO:0007010	cytoskeleton organization and biogenesis	268	20	0.289
GO:0030029	actin filament-based process	132	14	0.652
GO:0030036	actin cytoskeleton organization and biogenesis	116	10	0.874
GO:0031532	actin cytoskeleton reorganization	5	0	1.000
GO:0007015	actin filament organization	18	1	1.000
GO:0030047	actin modification	1	0	1.000
GO:0045010	actin nucleation	1	0	1.000
GO:0008154	actin polymerization and/or depolymerization	41	2	0.428
GO:0030042	actin filament depolymerization	15	2	0.647
GO:0030041	actin filament polymerization	19	0	0.249
GO:0008064	regulation of actin polymerization and/or depolymerization	30	2	1.000
GO:0031032	actomyosin structure organization and biogenesis	5	0	1.000
GO:0030866	cortical actin cytoskeleton organization and biogenesis	6	0	1.000
GO:0030832	regulation of actin filament length	33	3	1.000
GO:0008064	regulation of actin polymerization and/or depolymerization	30	2	1.000
GO:0051014	actin filament severing	1	0	1.000
GO:0030048	actin filament-based movement	17	4	0.070
GO:0030239	myofibril assembly	2	0	1.000
GO:0030865	cortical cytoskeleton organization and biogenesis	7	0	1.000
GO:0007016	cytoskeletal anchoring	8	1	0.549
GO:0030952	establishment and/or maintenance of cytoskeleton polarity	2	0	1.000
GO:0045103	intermediate filament-based process	5	0	1.000
GO:0007017	microtubule-based process	102	4	0.059
GO:0000072	M phase specific microtubule process	1	0	1.000
GO:0000226	microtubule cytoskeleton organization and biogenesis	57	3	0.366
GO:0030951	establishment and/or maintenance of microtubule cytoskeleton polarity	2	0	1.000
GO:0051293	establishment of spindle localization	6	0	1.000
GO:0001578	microtubule bundle formation	1	0	1.000
GO:0007020	microtubule nucleation	8	0	1.000
GO:0031109	microtubule polymerization or depolymerization	9	0	1.000
GO:0007051	spindle organization and biogenesis	24	2	1.000
GO:0007018	microtubule-based movement	47	2	0.317
GO:0051493	regulation of cytoskeleton organization and biogenesis	3	0	1.000
GO:0032185	septin cytoskeleton organization and biogenesis	2	0	1.000
GO:0007029	endoplasmic reticulum organization and biogenesis	1	0	1.000
GO:0007032	endosome organization and biogenesis	5	0	1.000
GO:0031023	microtubule organizing center organization and biogenesis	14	2	0.388
GO:0007005	mitochondrion organization and biogenesis	14	1	1.000
GO:0006997	nuclear organization and biogenesis	5	1	0.392
GO:0048285	organelle fission	4	0	1.000
GO:0048284	organelle fusion	1	0	1.000
GO:0007031	peroxisome organization and biogenesis	17	0	0.397
GO:0042254	ribosome biogenesis and assembly	60	3	0.371
GO:0042255	ribosome assembly	2	0	1.000
GO:0007046	ribosome biogenesis	57	3	0.366
GO:0006364	rRNA processing	48	2	0.318
GO:0007033	vacuole organization and biogenesis	20	3	0.429
GO:0016050	vesicle organization and biogenesis	2	0	1.000
GO:0051128	regulation of cell organization and biogenesis	48	3	0.622
GO:0051129	negative regulation of cell organization and biogenesis	24	2	1.000
GO:0051130	positive regulation of cell organization and biogenesis	5	0	1.000
GO:0008064	regulation of actin polymerization and/or depolymerization	30	2	1.000
GO:0031344	regulation of cell projection organization and biogenesis	4	0	1.000
GO:0001672	regulation of chromatin assembly or disassembly	3	0	1.000
GO:0051493	regulation of cytoskeleton organization and biogenesis	3	0	1.000
GO:0031056	regulation of histone modification	2	0	1.000
GO:0031110	regulation of microtubule polymerization or depolymerization	7	0	1.000
GO:0008283	cell proliferation	405	38	1.000
GO:0001935	endothelial cell proliferation	3	0	1.000
GO:0050673	epithelial cell proliferation	6	0	1.000
GO:0048144	fibroblast proliferation	5	0	1.000
GO:0043616	keratinocyte proliferation	1	0	1.000
GO:0046651	lymphocyte proliferation	22	1	0.716
GO:0007405	neuroblast proliferation	1	0	1.000
GO:0042127	regulation of cell proliferation	214	25	0.285
GO:0008285	negative regulation of cell proliferation	108	11	0.741
GO:0008284	positive regulation of cell proliferation	105	13	0.311
GO:0001936	regulation of endothelial cell proliferation	2	0	1.000
GO:0050678	regulation of epithelial cell proliferation	6	0	1.000
GO:0048145	regulation of fibroblast proliferation	5	0	1.000
GO:0050670	regulation of lymphocyte proliferation	14	1	1.000
GO:0048660	regulation of smooth muscle cell proliferation	3	0	1.000
GO:0048659	smooth muscle cell proliferation	3	0	1.000
GO:0044237	cellular metabolism	4538	401	0.028
GO:0006066	alcohol metabolism	180	12	0.245
GO:0046165	alcohol biosynthesis	17	0	0.397
GO:0046164	alcohol catabolism	52	4	0.815
GO:0046365	monosaccharide catabolism	52	4	0.815
GO:0019320	hexose catabolism	51	4	1.000
GO:0019317	fucose catabolism	5	0	1.000
GO:0006007	glucose catabolism	45	4	1.000
GO:0006096	glycolysis	36	3	1.000
GO:0006098	pentose-phosphate shunt	7	0	1.000
GO:0019310	myo-inositol catabolism	1	0	1.000
GO:0019323	pentose catabolism	1	0	1.000
GO:0006067	ethanol metabolism	3	1	0.258
GO:0006580	ethanolamine metabolism	3	0	1.000
GO:0005996	monosaccharide metabolism	94	7	0.598
GO:0019318	hexose metabolism	91	6	0.470
GO:0006000	fructose metabolism	10	1	1.000
GO:0006004	fucose metabolism	9	1	0.591
GO:0006012	galactose metabolism	4	0	1.000
GO:0006006	glucose metabolism	66	4	0.523
GO:0006011	UDP-glucose metabolism	2	0	1.000
GO:0006094	gluconeogenesis	12	0	0.619
GO:0051156	glucose 6-phosphate metabolism	1	0	1.000
GO:0006007	glucose catabolism	45	4	1.000
GO:0006096	glycolysis	36	3	1.000
GO:0006098	pentose-phosphate shunt	7	0	1.000
GO:0019319	hexose biosynthesis	17	0	0.397
GO:0019320	hexose catabolism	51	4	1.000
GO:0019317	fucose catabolism	5	0	1.000
GO:0006007	glucose catabolism	45	4	1.000
GO:0006096	glycolysis	36	3	1.000
GO:0006098	pentose-phosphate shunt	7	0	1.000
GO:0019310	myo-inositol catabolism	1	0	1.000
GO:0006013	mannose metabolism	7	0	1.000
GO:0006020	myo-inositol metabolism	2	0	1.000
GO:0046364	monosaccharide biosynthesis	17	0	0.397
GO:0046365	monosaccharide catabolism	52	4	0.815
GO:0019320	hexose catabolism	51	4	1.000
GO:0019317	fucose catabolism	5	0	1.000
GO:0006007	glucose catabolism	45	4	1.000
GO:0006096	glycolysis	36	3	1.000
GO:0006098	pentose-phosphate shunt	7	0	1.000
GO:0019310	myo-inositol catabolism	1	0	1.000
GO:0019323	pentose catabolism	1	0	1.000
GO:0019321	pentose metabolism	3	0	1.000
GO:0018958	phenol metabolism	10	1	1.000
GO:0019751	polyol metabolism	12	0	0.619
GO:0006670	sphingosine metabolism	1	0	1.000
GO:0016125	sterol metabolism	56	2	0.168
GO:0008203	cholesterol metabolism	54	2	0.237
GO:0016126	sterol biosynthesis	19	0	0.249
GO:0016127	sterol catabolism	2	1	0.180
GO:0006081	aldehyde metabolism	9	2	0.207
GO:0043449	alkene metabolism	16	2	0.659
GO:0009308	amine metabolism	240	18	0.369
GO:0019471	4-hydroxyproline metabolism	1	0	1.000
GO:0009309	amine biosynthesis	50	2	0.231
GO:0008652	amino acid biosynthesis	30	1	0.358
GO:0042401	biogenic amine biosynthesis	20	1	1.000
GO:0009310	amine catabolism	35	3	1.000
GO:0009063	amino acid catabolism	32	2	0.764
GO:0042402	biogenic amine catabolism	4	1	0.328
GO:0006520	amino acid metabolism	148	8	0.116
GO:0046416	D-amino acid metabolism	1	0	1.000
GO:0043038	amino acid activation	37	2	0.576
GO:0043039	tRNA aminoacylation	37	2	0.576
GO:0006418	tRNA aminoacylation for protein translation	37	2	0.576
GO:0008652	amino acid biosynthesis	30	1	0.358
GO:0009063	amino acid catabolism	32	2	0.764
GO:0043102	amino acid salvage	1	0	1.000
GO:0009072	aromatic amino acid family metabolism	12	1	1.000
GO:0009066	aspartate family amino acid metabolism	16	1	1.000
GO:0009081	branched chain family amino acid metabolism	11	0	0.615
GO:0009064	glutamine family amino acid metabolism	25	3	0.727
GO:0009075	histidine family amino acid metabolism	4	1	0.328
GO:0019794	nonprotein amino acid metabolism	2	0	1.000
GO:0006521	regulation of amino acid metabolism	13	0	0.627
GO:0009069	serine family amino acid metabolism	13	0	0.627
GO:0000096	sulfur amino acid metabolism	16	1	1.000
GO:0006040	amino sugar metabolism	21	3	0.443
GO:0006022	aminoglycan metabolism	37	5	0.392
GO:0006023	aminoglycan biosynthesis	23	4	0.269
GO:0006024	glycosaminoglycan biosynthesis	22	4	0.149
GO:0006026	aminoglycan catabolism	5	0	1.000
GO:0030203	glycosaminoglycan metabolism	36	5	0.383
GO:0030204	chondroitin sulfate metabolism	6	2	0.104
GO:0006024	glycosaminoglycan biosynthesis	22	4	0.149
GO:0006027	glycosaminoglycan catabolism	5	0	1.000
GO:0030202	heparin metabolism	1	0	1.000
GO:0030212	hyaluronan metabolism	2	0	1.000
GO:0042339	keratan sulfate metabolism	3	1	0.258
GO:0030653	beta-lactam antibiotic metabolism	1	0	1.000
GO:0006576	biogenic amine metabolism	33	3	1.000
GO:0042401	biogenic amine biosynthesis	20	1	1.000
GO:0042402	biogenic amine catabolism	4	1	0.328
GO:0006584	catecholamine metabolism	10	1	1.000
GO:0042439	ethanolamine and derivative metabolism	6	0	1.000
GO:0001692	histamine metabolism	1	0	1.000
GO:0006586	indolalkylamine metabolism	4	0	1.000
GO:0006595	polyamine metabolism	10	2	0.243
GO:0042403	thyroid hormone metabolism	2	0	1.000
GO:0006600	creatine metabolism	1	0	1.000
GO:0009448	gamma-aminobutyric acid metabolism	3	0	1.000
GO:0046337	phosphatidylethanolamine metabolism	3	0	1.000
GO:0030309	poly-N-acetyllactosamine metabolism	2	1	0.180
GO:0006670	sphingosine metabolism	1	0	1.000
GO:0006519	amino acid and derivative metabolism	185	10	0.056
GO:0006575	amino acid derivative metabolism	41	3	1.000
GO:0019471	4-hydroxyproline metabolism	1	0	1.000
GO:0042398	amino acid derivative biosynthesis	23	2	1.000
GO:0042401	biogenic amine biosynthesis	20	1	1.000
GO:0046515	hypusine biosynthesis	2	1	0.180
GO:0042396	phosphagen biosynthesis	1	0	1.000
GO:0042219	amino acid derivative catabolism	7	1	0.501
GO:0006576	biogenic amine metabolism	33	3	1.000
GO:0042401	biogenic amine biosynthesis	20	1	1.000
GO:0042402	biogenic amine catabolism	4	1	0.328
GO:0006584	catecholamine metabolism	10	1	1.000
GO:0042439	ethanolamine and derivative metabolism	6	0	1.000
GO:0001692	histamine metabolism	1	0	1.000
GO:0006586	indolalkylamine metabolism	4	0	1.000
GO:0006595	polyamine metabolism	10	2	0.243
GO:0042403	thyroid hormone metabolism	2	0	1.000
GO:0009448	gamma-aminobutyric acid metabolism	3	0	1.000
GO:0046516	hypusine metabolism	2	1	0.180
GO:0006599	phosphagen metabolism	1	0	1.000
GO:0030329	prenylcysteine metabolism	1	0	1.000
GO:0006520	amino acid metabolism	148	8	0.116
GO:0046416	D-amino acid metabolism	1	0	1.000
GO:0043038	amino acid activation	37	2	0.576
GO:0043039	tRNA aminoacylation	37	2	0.576
GO:0006418	tRNA aminoacylation for protein translation	37	2	0.576
GO:0008652	amino acid biosynthesis	30	1	0.358
GO:0009063	amino acid catabolism	32	2	0.764
GO:0043102	amino acid salvage	1	0	1.000
GO:0009072	aromatic amino acid family metabolism	12	1	1.000
GO:0009066	aspartate family amino acid metabolism	16	1	1.000
GO:0009081	branched chain family amino acid metabolism	11	0	0.615
GO:0009064	glutamine family amino acid metabolism	25	3	0.727
GO:0009075	histidine family amino acid metabolism	4	1	0.328
GO:0019794	nonprotein amino acid metabolism	2	0	1.000
GO:0006521	regulation of amino acid metabolism	13	0	0.627
GO:0009069	serine family amino acid metabolism	13	0	0.627
GO:0000096	sulfur amino acid metabolism	16	1	1.000
GO:0006725	aromatic compound metabolism	66	6	1.000
GO:0044249	cellular biosynthesis	734	50	0.010
GO:0046165	alcohol biosynthesis	17	0	0.397
GO:0043450	alkene biosynthesis	13	2	0.352
GO:0042398	amino acid derivative biosynthesis	23	2	1.000
GO:0042401	biogenic amine biosynthesis	20	1	1.000
GO:0046515	hypusine biosynthesis	2	1	0.180
GO:0042396	phosphagen biosynthesis	1	0	1.000
GO:0019438	aromatic compound biosynthesis	10	1	1.000
GO:0051188	cofactor biosynthesis	79	1	0.006
GO:0009108	coenzyme biosynthesis	66	1	0.019
GO:0006754	ATP biosynthesis	32	0	0.069
GO:0015986	ATP synthesis coupled proton transport	30	0	0.109
GO:0006777	Mo-molybdopterin cofactor biosynthesis	4	0	1.000
GO:0015937	coenzyme A biosynthesis	7	1	0.501
GO:0009396	folic acid and derivative biosynthesis	5	0	1.000
GO:0006750	glutathione biosynthesis	4	0	1.000
GO:0019363	pyridine nucleotide biosynthesis	6	0	1.000
GO:0045426	quinone cofactor biosynthesis	7	0	1.000
GO:0009229	thiamin diphosphate biosynthesis	1	0	1.000
GO:0006779	porphyrin biosynthesis	13	0	0.627
GO:0046504	glycerol ether biosynthesis	9	0	1.000
GO:0018130	heterocycle biosynthesis	1	0	1.000
GO:0042446	hormone biosynthesis	25	2	1.000
GO:0050665	hydrogen peroxide biosynthesis	1	1	0.095
GO:0042435	indole derivative biosynthesis	3	0	1.000
GO:0009059	macromolecule biosynthesis	464	35	0.164
GO:0043284	biopolymer biosynthesis	15	1	1.000
GO:0016051	carbohydrate biosynthesis	72	7	0.841
GO:0046349	amino sugar biosynthesis	1	0	1.000
GO:0006023	aminoglycan biosynthesis	23	4	0.269
GO:0006024	glycosaminoglycan biosynthesis	22	4	0.149
GO:0046364	monosaccharide biosynthesis	17	0	0.397
GO:0009312	oligosaccharide biosynthesis	4	0	1.000
GO:0000271	polysaccharide biosynthesis	15	1	1.000
GO:0030166	proteoglycan biosynthesis	19	3	0.417
GO:0043255	regulation of carbohydrate biosynthesis	2	0	1.000
GO:0006412	protein biosynthesis	407	28	0.068
GO:0045341	MHC class I biosynthesis	1	0	1.000
GO:0045342	MHC class II biosynthesis	1	0	1.000
GO:0042089	cytokine biosynthesis	30	2	1.000
GO:0042033	chemokine biosynthesis	4	0	1.000
GO:0045189	connective tissue growth factor biosynthesis	1	0	1.000
GO:0042253	granulocyte macrophage colony-stimulating factor biosynthesis	2	0	1.000
GO:0045351	interferon type I biosynthesis	3	0	1.000
GO:0042095	interferon-gamma biosynthesis	10	1	1.000
GO:0042091	interleukin-10 biosynthesis	1	0	1.000
GO:0042090	interleukin-12 biosynthesis	2	0	1.000
GO:0042231	interleukin-13 biosynthesis	2	0	1.000
GO:0042241	interleukin-18 biosynthesis	1	0	1.000
GO:0042094	interleukin-2 biosynthesis	7	1	0.501
GO:0042097	interleukin-4 biosynthesis	2	0	1.000
GO:0042225	interleukin-5 biosynthesis	1	0	1.000
GO:0042226	interleukin-6 biosynthesis	4	0	1.000
GO:0042228	interleukin-8 biosynthesis	4	0	1.000
GO:0042035	regulation of cytokine biosynthesis	26	2	1.000
GO:0042036	negative regulation of cytokine biosynthesis	5	0	1.000
GO:0042108	positive regulation of cytokine biosynthesis	20	2	0.714
GO:0045073	regulation of chemokine biosynthesis	3	0	1.000
GO:0045423	regulation of granulocyte macrophage colony-stimulating factor biosynthesis	1	0	1.000
GO:0045354	regulation of interferon-alpha biosynthesis	3	0	1.000
GO:0045357	regulation of interferon-beta biosynthesis	3	0	1.000
GO:0045072	regulation of interferon-gamma biosynthesis	9	1	0.591
GO:0045074	regulation of interleukin-10 biosynthesis	1	0	1.000
GO:0045075	regulation of interleukin-12 biosynthesis	2	0	1.000
GO:0045366	regulation of interleukin-13 biosynthesis	1	0	1.000
GO:0045381	regulation of interleukin-18 biosynthesis	1	0	1.000
GO:0045076	regulation of interleukin-2 biosynthesis	6	1	0.449
GO:0045402	regulation of interleukin-4 biosynthesis	2	0	1.000
GO:0045405	regulation of interleukin-5 biosynthesis	1	0	1.000
GO:0045408	regulation of interleukin-6 biosynthesis	3	0	1.000
GO:0045414	regulation of interleukin-8 biosynthesis	3	0	1.000
GO:0042534	regulation of tumor necrosis factor-alpha biosynthesis	1	0	1.000
GO:0043016	regulation of tumor necrosis factor-beta biosynthesis	1	0	1.000
GO:0042533	tumor necrosis factor-alpha biosynthesis	1	0	1.000
GO:0042109	tumor necrosis factor-beta biosynthesis	2	0	1.000
GO:0009101	glycoprotein biosynthesis	76	6	0.843
GO:0042983	amyloid precursor protein biosynthesis	1	0	1.000
GO:0006486	protein amino acid glycosylation	72	6	1.000
GO:0018103	protein amino acid C-linked glycosylation	2	0	1.000
GO:0006487	protein amino acid N-linked glycosylation	27	0	0.105
GO:0006493	protein amino acid O-linked glycosylation	14	1	1.000
GO:0035268	protein amino acid mannosylation	2	0	1.000
GO:0042541	hemoglobin biosynthesis	1	0	1.000
GO:0042158	lipoprotein biosynthesis	25	5	0.081
GO:0006497	protein amino acid lipidation	25	5	0.081
GO:0045713	low-density lipoprotein receptor biosynthesis	1	0	1.000
GO:0045212	neurotransmitter receptor biosynthesis	1	0	1.000
GO:0006417	regulation of protein biosynthesis	114	7	0.261
GO:0017148	negative regulation of protein biosynthesis	15	1	1.000
GO:0045727	positive regulation of protein biosynthesis	35	4	0.569
GO:0045348	positive regulation of MHC class II biosynthesis	1	0	1.000
GO:0042108	positive regulation of cytokine biosynthesis	20	2	0.714
GO:0045716	positive regulation of low-density lipoprotein receptor biosynthesis	1	0	1.000
GO:0045946	positive regulation of translation	13	2	0.352
GO:0045343	regulation of MHC class I biosynthesis	1	0	1.000
GO:0045346	regulation of MHC class II biosynthesis	1	0	1.000
GO:0042984	regulation of amyloid precursor protein biosynthesis	1	0	1.000
GO:0042035	regulation of cytokine biosynthesis	26	2	1.000
GO:0042036	negative regulation of cytokine biosynthesis	5	0	1.000
GO:0042108	positive regulation of cytokine biosynthesis	20	2	0.714
GO:0045073	regulation of chemokine biosynthesis	3	0	1.000
GO:0045423	regulation of granulocyte macrophage colony-stimulating factor biosynthesis	1	0	1.000
GO:0045354	regulation of interferon-alpha biosynthesis	3	0	1.000
GO:0045357	regulation of interferon-beta biosynthesis	3	0	1.000
GO:0045072	regulation of interferon-gamma biosynthesis	9	1	0.591
GO:0045074	regulation of interleukin-10 biosynthesis	1	0	1.000
GO:0045075	regulation of interleukin-12 biosynthesis	2	0	1.000
GO:0045366	regulation of interleukin-13 biosynthesis	1	0	1.000
GO:0045381	regulation of interleukin-18 biosynthesis	1	0	1.000
GO:0045076	regulation of interleukin-2 biosynthesis	6	1	0.449
GO:0045402	regulation of interleukin-4 biosynthesis	2	0	1.000
GO:0045405	regulation of interleukin-5 biosynthesis	1	0	1.000
GO:0045408	regulation of interleukin-6 biosynthesis	3	0	1.000
GO:0045414	regulation of interleukin-8 biosynthesis	3	0	1.000
GO:0042534	regulation of tumor necrosis factor-alpha biosynthesis	1	0	1.000
GO:0043016	regulation of tumor necrosis factor-beta biosynthesis	1	0	1.000
GO:0045714	regulation of low-density lipoprotein receptor biosynthesis	1	0	1.000
GO:0050758	regulation of thymidylate synthase biosynthesis	1	0	1.000
GO:0006445	regulation of translation	79	5	0.440
GO:0016478	negative regulation of translation	6	1	0.449
GO:0045946	positive regulation of translation	13	2	0.352
GO:0043555	regulation of translation in response to stress	1	0	1.000
GO:0006450	regulation of translational fidelity	1	0	1.000
GO:0006446	regulation of translational initiation	30	2	1.000
GO:0006449	regulation of translational termination	3	0	1.000
GO:0009386	translational attenuation	2	0	1.000
GO:0006451	translational readthrough	2	0	1.000
GO:0050757	thymidylate synthase biosynthesis	1	0	1.000
GO:0043037	translation	141	10	0.386
GO:0006445	regulation of translation	79	5	0.440
GO:0016478	negative regulation of translation	6	1	0.449
GO:0045946	positive regulation of translation	13	2	0.352
GO:0043555	regulation of translation in response to stress	1	0	1.000
GO:0006450	regulation of translational fidelity	1	0	1.000
GO:0006446	regulation of translational initiation	30	2	1.000
GO:0006449	regulation of translational termination	3	0	1.000
GO:0009386	translational attenuation	2	0	1.000
GO:0006451	translational readthrough	2	0	1.000
GO:0006418	tRNA aminoacylation for protein translation	37	2	0.576
GO:0006414	translational elongation	14	2	0.388
GO:0006413	translational initiation	50	3	0.625
GO:0006446	regulation of translational initiation	30	2	1.000
GO:0006415	translational termination	5	0	1.000
GO:0042136	neurotransmitter biosynthesis	7	0	1.000
GO:0044271	nitrogen compound biosynthesis	50	2	0.231
GO:0009309	amine biosynthesis	50	2	0.231
GO:0008652	amino acid biosynthesis	30	1	0.358
GO:0042401	biogenic amine biosynthesis	20	1	1.000
GO:0046112	nucleobase biosynthesis	9	0	1.000
GO:0009163	nucleoside biosynthesis	2	0	1.000
GO:0009165	nucleotide biosynthesis	90	2	0.016
GO:0009190	cyclic nucleotide biosynthesis	11	0	0.615
GO:0009263	deoxyribonucleotide biosynthesis	2	0	1.000
GO:0009133	nucleoside diphosphate biosynthesis	1	0	1.000
GO:0009124	nucleoside monophosphate biosynthesis	17	0	0.397
GO:0009142	nucleoside triphosphate biosynthesis	46	1	0.124
GO:0009145	purine nucleoside triphosphate biosynthesis	45	1	0.122
GO:0009206	purine ribonucleoside triphosphate biosynthesis	45	1	0.122
GO:0006754	ATP biosynthesis	32	0	0.069
GO:0015986	ATP synthesis coupled proton transport	30	0	0.109
GO:0006183	GTP biosynthesis	13	1	1.000
GO:0009201	ribonucleoside triphosphate biosynthesis	46	1	0.124
GO:0009206	purine ribonucleoside triphosphate biosynthesis	45	1	0.122
GO:0006754	ATP biosynthesis	32	0	0.069
GO:0015986	ATP synthesis coupled proton transport	30	0	0.109
GO:0006183	GTP biosynthesis	13	1	1.000
GO:0009209	pyrimidine ribonucleoside triphosphate biosynthesis	12	1	1.000
GO:0006164	purine nucleotide biosynthesis	61	1	0.028
GO:0009153	purine deoxyribonucleotide biosynthesis	1	0	1.000
GO:0009136	purine nucleoside diphosphate biosynthesis	1	0	1.000
GO:0009127	purine nucleoside monophosphate biosynthesis	11	0	0.615
GO:0009145	purine nucleoside triphosphate biosynthesis	45	1	0.122
GO:0009206	purine ribonucleoside triphosphate biosynthesis	45	1	0.122
GO:0006754	ATP biosynthesis	32	0	0.069
GO:0015986	ATP synthesis coupled proton transport	30	0	0.109
GO:0006183	GTP biosynthesis	13	1	1.000
GO:0009152	purine ribonucleotide biosynthesis	57	1	0.040
GO:0009180	purine ribonucleoside diphosphate biosynthesis	1	0	1.000
GO:0009168	purine ribonucleoside monophosphate biosynthesis	11	0	0.615
GO:0009206	purine ribonucleoside triphosphate biosynthesis	45	1	0.122
GO:0006754	ATP biosynthesis	32	0	0.069
GO:0015986	ATP synthesis coupled proton transport	30	0	0.109
GO:0006183	GTP biosynthesis	13	1	1.000
GO:0019363	pyridine nucleotide biosynthesis	6	0	1.000
GO:0006221	pyrimidine nucleotide biosynthesis	18	1	1.000
GO:0009260	ribonucleotide biosynthesis	63	1	0.028
GO:0009152	purine ribonucleotide biosynthesis	57	1	0.040
GO:0009180	purine ribonucleoside diphosphate biosynthesis	1	0	1.000
GO:0009168	purine ribonucleoside monophosphate biosynthesis	11	0	0.615
GO:0009206	purine ribonucleoside triphosphate biosynthesis	45	1	0.122
GO:0006754	ATP biosynthesis	32	0	0.069
GO:0015986	ATP synthesis coupled proton transport	30	0	0.109
GO:0006183	GTP biosynthesis	13	1	1.000
GO:0009220	pyrimidine ribonucleotide biosynthesis	15	1	1.000
GO:0009188	ribonucleoside diphosphate biosynthesis	1	0	1.000
GO:0009156	ribonucleoside monophosphate biosynthesis	16	0	0.392
GO:0009201	ribonucleoside triphosphate biosynthesis	46	1	0.124
GO:0009206	purine ribonucleoside triphosphate biosynthesis	45	1	0.122
GO:0006754	ATP biosynthesis	32	0	0.069
GO:0015986	ATP synthesis coupled proton transport	30	0	0.109
GO:0006183	GTP biosynthesis	13	1	1.000
GO:0009209	pyrimidine ribonucleoside triphosphate biosynthesis	12	1	1.000
GO:0009226	nucleotide-sugar biosynthesis	3	0	1.000
GO:0016053	organic acid biosynthesis	45	5	0.612
GO:0046394	carboxylic acid biosynthesis	45	5	0.612
GO:0006699	bile acid biosynthesis	3	1	0.258
GO:0006633	fatty acid biosynthesis	39	4	0.783
GO:0046399	glucuronate biosynthesis	1	0	1.000
GO:0006654	phosphatidic acid biosynthesis	2	0	1.000
GO:0043043	peptide biosynthesis	3	0	1.000
GO:0046148	pigment biosynthesis	22	1	0.716
GO:0031326	regulation of cellular biosynthesis	117	7	0.263
GO:0031327	negative regulation of cellular biosynthesis	16	1	1.000
GO:0031328	positive regulation of cellular biosynthesis	36	4	0.772
GO:0046889	positive regulation of lipid biosynthesis	1	0	1.000
GO:0045727	positive regulation of protein biosynthesis	35	4	0.569
GO:0045348	positive regulation of MHC class II biosynthesis	1	0	1.000
GO:0042108	positive regulation of cytokine biosynthesis	20	2	0.714
GO:0045716	positive regulation of low-density lipoprotein receptor biosynthesis	1	0	1.000
GO:0045946	positive regulation of translation	13	2	0.352
GO:0043255	regulation of carbohydrate biosynthesis	2	0	1.000
GO:0046890	regulation of lipid biosynthesis	4	0	1.000
GO:0006417	regulation of protein biosynthesis	114	7	0.261
GO:0017148	negative regulation of protein biosynthesis	15	1	1.000
GO:0045727	positive regulation of protein biosynthesis	35	4	0.569
GO:0045348	positive regulation of MHC class II biosynthesis	1	0	1.000
GO:0042108	positive regulation of cytokine biosynthesis	20	2	0.714
GO:0045716	positive regulation of low-density lipoprotein receptor biosynthesis	1	0	1.000
GO:0045946	positive regulation of translation	13	2	0.352
GO:0045343	regulation of MHC class I biosynthesis	1	0	1.000
GO:0045346	regulation of MHC class II biosynthesis	1	0	1.000
GO:0042984	regulation of amyloid precursor protein biosynthesis	1	0	1.000
GO:0042035	regulation of cytokine biosynthesis	26	2	1.000
GO:0042036	negative regulation of cytokine biosynthesis	5	0	1.000
GO:0042108	positive regulation of cytokine biosynthesis	20	2	0.714
GO:0045073	regulation of chemokine biosynthesis	3	0	1.000
GO:0045423	regulation of granulocyte macrophage colony-stimulating factor biosynthesis	1	0	1.000
GO:0045354	regulation of interferon-alpha biosynthesis	3	0	1.000
GO:0045357	regulation of interferon-beta biosynthesis	3	0	1.000
GO:0045072	regulation of interferon-gamma biosynthesis	9	1	0.591
GO:0045074	regulation of interleukin-10 biosynthesis	1	0	1.000
GO:0045075	regulation of interleukin-12 biosynthesis	2	0	1.000
GO:0045366	regulation of interleukin-13 biosynthesis	1	0	1.000
GO:0045381	regulation of interleukin-18 biosynthesis	1	0	1.000
GO:0045076	regulation of interleukin-2 biosynthesis	6	1	0.449
GO:0045402	regulation of interleukin-4 biosynthesis	2	0	1.000
GO:0045405	regulation of interleukin-5 biosynthesis	1	0	1.000
GO:0045408	regulation of interleukin-6 biosynthesis	3	0	1.000
GO:0045414	regulation of interleukin-8 biosynthesis	3	0	1.000
GO:0042534	regulation of tumor necrosis factor-alpha biosynthesis	1	0	1.000
GO:0043016	regulation of tumor necrosis factor-beta biosynthesis	1	0	1.000
GO:0045714	regulation of low-density lipoprotein receptor biosynthesis	1	0	1.000
GO:0050758	regulation of thymidylate synthase biosynthesis	1	0	1.000
GO:0006445	regulation of translation	79	5	0.440
GO:0016478	negative regulation of translation	6	1	0.449
GO:0045946	positive regulation of translation	13	2	0.352
GO:0043555	regulation of translation in response to stress	1	0	1.000
GO:0006450	regulation of translational fidelity	1	0	1.000
GO:0006446	regulation of translational initiation	30	2	1.000
GO:0006449	regulation of translational termination	3	0	1.000
GO:0009386	translational attenuation	2	0	1.000
GO:0006451	translational readthrough	2	0	1.000
GO:0044272	sulfur compound biosynthesis	29	3	0.751
GO:0009110	vitamin biosynthesis	10	1	1.000
GO:0044248	cellular catabolism	330	36	0.338
GO:0006308	DNA catabolism	11	1	1.000
GO:0046164	alcohol catabolism	52	4	0.815
GO:0046365	monosaccharide catabolism	52	4	0.815
GO:0019320	hexose catabolism	51	4	1.000
GO:0019317	fucose catabolism	5	0	1.000
GO:0006007	glucose catabolism	45	4	1.000
GO:0006096	glycolysis	36	3	1.000
GO:0006098	pentose-phosphate shunt	7	0	1.000
GO:0019310	myo-inositol catabolism	1	0	1.000
GO:0019323	pentose catabolism	1	0	1.000
GO:0042219	amino acid derivative catabolism	7	1	0.501
GO:0017001	antibiotic catabolism	1	0	1.000
GO:0019439	aromatic compound catabolism	14	1	1.000
GO:0016998	cell wall catabolism	1	0	1.000
GO:0044242	cellular lipid catabolism	21	2	1.000
GO:0044265	cellular macromolecule catabolism	220	24	0.482
GO:0006401	RNA catabolism	32	0	0.069
GO:0006402	mRNA catabolism	20	0	0.251
GO:0016075	rRNA catabolism	1	0	1.000
GO:0016078	tRNA catabolism	1	0	1.000
GO:0044275	cellular carbohydrate catabolism	67	6	1.000
GO:0046348	amino sugar catabolism	5	1	0.392
GO:0006026	aminoglycan catabolism	5	0	1.000
GO:0044247	cellular polysaccharide catabolism	9	1	0.591
GO:0046365	monosaccharide catabolism	52	4	0.815
GO:0019320	hexose catabolism	51	4	1.000
GO:0019317	fucose catabolism	5	0	1.000
GO:0006007	glucose catabolism	45	4	1.000
GO:0006096	glycolysis	36	3	1.000
GO:0006098	pentose-phosphate shunt	7	0	1.000
GO:0019310	myo-inositol catabolism	1	0	1.000
GO:0019323	pentose catabolism	1	0	1.000
GO:0009253	peptidoglycan catabolism	1	1	0.095
GO:0044257	cellular protein catabolism	121	18	0.058
GO:0051603	proteolysis during cellular protein catabolism	121	18	0.058
GO:0030574	collagen catabolism	9	0	1.000
GO:0006515	misfolded or incompletely synthesized protein catabolism	9	1	0.591
GO:0019941	modification-dependent protein catabolism	111	18	0.021
GO:0006511	ubiquitin-dependent protein catabolism	111	18	0.021
GO:0030327	prenylated protein catabolism	1	0	1.000
GO:0043632	modification-dependent macromolecule catabolism	111	18	0.021
GO:0019941	modification-dependent protein catabolism	111	18	0.021
GO:0006511	ubiquitin-dependent protein catabolism	111	18	0.021
GO:0051187	cofactor catabolism	19	0	0.249
GO:0044269	glycerol ether catabolism	1	0	1.000
GO:0042447	hormone catabolism	3	0	1.000
GO:0042744	hydrogen peroxide catabolism	5	3	0.007
GO:0042135	neurotransmitter catabolism	6	0	1.000
GO:0044270	nitrogen compound catabolism	38	4	0.779
GO:0009310	amine catabolism	35	3	1.000
GO:0009063	amino acid catabolism	32	2	0.764
GO:0042402	biogenic amine catabolism	4	1	0.328
GO:0009440	cyanate catabolism	3	1	0.258
GO:0046113	nucleobase catabolism	1	0	1.000
GO:0009164	nucleoside catabolism	3	0	1.000
GO:0009166	nucleotide catabolism	10	1	1.000
GO:0019754	one-carbon compound catabolism	3	1	0.258
GO:0016054	organic acid catabolism	9	1	0.591
GO:0043171	peptide catabolism	1	0	1.000
GO:0046149	pigment catabolism	1	0	1.000
GO:0044273	sulfur compound catabolism	1	0	1.000
GO:0044255	cellular lipid metabolism	350	32	0.926
GO:0044242	cellular lipid catabolism	21	2	1.000
GO:0006631	fatty acid metabolism	98	9	1.000
GO:0006637	acyl-CoA metabolism	5	1	0.392
GO:0019369	arachidonic acid metabolism	3	0	1.000
GO:0006633	fatty acid biosynthesis	39	4	0.783
GO:0009062	fatty acid catabolism	4	0	1.000
GO:0006636	fatty acid desaturation	5	1	0.392
GO:0019395	fatty acid oxidation	20	0	0.251
GO:0006690	icosanoid metabolism	24	2	1.000
GO:0001676	long-chain fatty acid metabolism	1	0	1.000
GO:0051791	medium-chain fatty acid metabolism	1	0	1.000
GO:0019217	regulation of fatty acid metabolism	4	0	1.000
GO:0046459	short-chain fatty acid metabolism	1	0	1.000
GO:0000038	very-long-chain fatty acid metabolism	3	0	1.000
GO:0046486	glycerolipid metabolism	14	1	1.000
GO:0006720	isoprenoid metabolism	14	0	0.636
GO:0008610	lipid biosynthesis	183	18	0.799
GO:0006633	fatty acid biosynthesis	39	4	0.783
GO:0045017	glycerolipid biosynthesis	9	0	1.000
GO:0008299	isoprenoid biosynthesis	10	0	0.613
GO:0009103	lipopolysaccharide biosynthesis	4	1	0.328
GO:0046467	membrane lipid biosynthesis	65	9	0.205
GO:0009247	glycolipid biosynthesis	12	1	1.000
GO:0008654	phospholipid biosynthesis	52	8	0.150
GO:0046474	glycerophospholipid biosynthesis	31	5	0.210
GO:0006654	phosphatidic acid biosynthesis	2	0	1.000
GO:0006656	phosphatidylcholine biosynthesis	3	1	0.258
GO:0006659	phosphatidylserine biosynthesis	2	0	1.000
GO:0046489	phosphoinositide biosynthesis	24	4	0.279
GO:0006646	phosphatidylethanolamine biosynthesis	3	0	1.000
GO:0006663	platelet activating factor biosynthesis	1	1	0.095
GO:0006686	sphingomyelin biosynthesis	1	0	1.000
GO:0030148	sphingolipid biosynthesis	14	1	1.000
GO:0046460	neutral lipid biosynthesis	8	0	1.000
GO:0046890	regulation of lipid biosynthesis	4	0	1.000
GO:0006694	steroid biosynthesis	54	4	0.815
GO:0030258	lipid modification	12	3	0.097
GO:0008653	lipopolysaccharide metabolism	4	1	0.328
GO:0006643	membrane lipid metabolism	111	10	1.000
GO:0006664	glycolipid metabolism	20	1	1.000
GO:0046467	membrane lipid biosynthesis	65	9	0.205
GO:0009247	glycolipid biosynthesis	12	1	1.000
GO:0008654	phospholipid biosynthesis	52	8	0.150
GO:0046474	glycerophospholipid biosynthesis	31	5	0.210
GO:0006654	phosphatidic acid biosynthesis	2	0	1.000
GO:0006656	phosphatidylcholine biosynthesis	3	1	0.258
GO:0006659	phosphatidylserine biosynthesis	2	0	1.000
GO:0046489	phosphoinositide biosynthesis	24	4	0.279
GO:0006646	phosphatidylethanolamine biosynthesis	3	0	1.000
GO:0006663	platelet activating factor biosynthesis	1	1	0.095
GO:0006686	sphingomyelin biosynthesis	1	0	1.000
GO:0030148	sphingolipid biosynthesis	14	1	1.000
GO:0046466	membrane lipid catabolism	10	0	0.613
GO:0006644	phospholipid metabolism	76	8	0.694
GO:0006650	glycerophospholipid metabolism	40	5	0.423
GO:0046474	glycerophospholipid biosynthesis	31	5	0.210
GO:0006654	phosphatidic acid biosynthesis	2	0	1.000
GO:0006656	phosphatidylcholine biosynthesis	3	1	0.258
GO:0006659	phosphatidylserine biosynthesis	2	0	1.000
GO:0046489	phosphoinositide biosynthesis	24	4	0.279
GO:0046475	glycerophospholipid catabolism	1	0	1.000
GO:0046473	phosphatidic acid metabolism	2	0	1.000
GO:0046470	phosphatidylcholine metabolism	3	1	0.258
GO:0006658	phosphatidylserine metabolism	5	0	1.000
GO:0030384	phosphoinositide metabolism	27	4	0.317
GO:0006505	GPI anchor metabolism	17	4	0.070
GO:0046488	phosphatidylinositol metabolism	8	0	1.000
GO:0046489	phosphoinositide biosynthesis	24	4	0.279
GO:0046854	phosphoinositide phosphorylation	2	0	1.000
GO:0046337	phosphatidylethanolamine metabolism	3	0	1.000
GO:0008654	phospholipid biosynthesis	52	8	0.150
GO:0046474	glycerophospholipid biosynthesis	31	5	0.210
GO:0006654	phosphatidic acid biosynthesis	2	0	1.000
GO:0006656	phosphatidylcholine biosynthesis	3	1	0.258
GO:0006659	phosphatidylserine biosynthesis	2	0	1.000
GO:0046489	phosphoinositide biosynthesis	24	4	0.279
GO:0006646	phosphatidylethanolamine biosynthesis	3	0	1.000
GO:0006663	platelet activating factor biosynthesis	1	1	0.095
GO:0006686	sphingomyelin biosynthesis	1	0	1.000
GO:0009395	phospholipid catabolism	3	0	1.000
GO:0046469	platelet activating factor metabolism	1	1	0.095
GO:0006684	sphingomyelin metabolism	4	0	1.000
GO:0006665	sphingolipid metabolism	40	2	0.583
GO:0006638	neutral lipid metabolism	13	1	1.000
GO:0008202	steroid metabolism	109	8	0.619
GO:0008207	C21-steroid hormone metabolism	15	2	0.647
GO:0008209	androgen metabolism	6	1	0.449
GO:0008206	bile acid metabolism	9	1	0.591
GO:0008210	estrogen metabolism	4	0	1.000
GO:0008211	glucocorticoid metabolism	3	0	1.000
GO:0019218	regulation of steroid metabolism	4	0	1.000
GO:0006694	steroid biosynthesis	54	4	0.815
GO:0006706	steroid catabolism	7	2	0.136
GO:0016125	sterol metabolism	56	2	0.168
GO:0008203	cholesterol metabolism	54	2	0.237
GO:0016126	sterol biosynthesis	19	0	0.249
GO:0016127	sterol catabolism	2	1	0.180
GO:0044260	cellular macromolecule metabolism	1884	164	0.206
GO:0008154	actin polymerization and/or depolymerization	41	2	0.428
GO:0030042	actin filament depolymerization	15	2	0.647
GO:0030041	actin filament polymerization	19	0	0.249
GO:0008064	regulation of actin polymerization and/or depolymerization	30	2	1.000
GO:0044264	cellular polysaccharide metabolism	36	4	0.772
GO:0044247	cellular polysaccharide catabolism	9	1	0.591
GO:0006030	chitin metabolism	5	1	0.392
GO:0006073	glucan metabolism	24	1	0.722
GO:0009250	glucan biosynthesis	9	0	1.000
GO:0009251	glucan catabolism	4	0	1.000
GO:0005977	glycogen metabolism	24	1	0.722
GO:0008653	lipopolysaccharide metabolism	4	1	0.328
GO:0030309	poly-N-acetyllactosamine metabolism	2	1	0.180
GO:0000271	polysaccharide biosynthesis	15	1	1.000
GO:0044267	cellular protein metabolism	1848	161	0.220
GO:0044257	cellular protein catabolism	121	18	0.058
GO:0051603	proteolysis during cellular protein catabolism	121	18	0.058
GO:0030574	collagen catabolism	9	0	1.000
GO:0006515	misfolded or incompletely synthesized protein catabolism	9	1	0.591
GO:0019941	modification-dependent protein catabolism	111	18	0.021
GO:0006511	ubiquitin-dependent protein catabolism	111	18	0.021
GO:0030327	prenylated protein catabolism	1	0	1.000
GO:0042107	cytokine metabolism	30	2	1.000
GO:0050755	chemokine metabolism	4	0	1.000
GO:0042089	cytokine biosynthesis	30	2	1.000
GO:0042033	chemokine biosynthesis	4	0	1.000
GO:0045189	connective tissue growth factor biosynthesis	1	0	1.000
GO:0042253	granulocyte macrophage colony-stimulating factor biosynthesis	2	0	1.000
GO:0045351	interferon type I biosynthesis	3	0	1.000
GO:0042095	interferon-gamma biosynthesis	10	1	1.000
GO:0042091	interleukin-10 biosynthesis	1	0	1.000
GO:0042090	interleukin-12 biosynthesis	2	0	1.000
GO:0042231	interleukin-13 biosynthesis	2	0	1.000
GO:0042241	interleukin-18 biosynthesis	1	0	1.000
GO:0042094	interleukin-2 biosynthesis	7	1	0.501
GO:0042097	interleukin-4 biosynthesis	2	0	1.000
GO:0042225	interleukin-5 biosynthesis	1	0	1.000
GO:0042226	interleukin-6 biosynthesis	4	0	1.000
GO:0042228	interleukin-8 biosynthesis	4	0	1.000
GO:0042035	regulation of cytokine biosynthesis	26	2	1.000
GO:0042036	negative regulation of cytokine biosynthesis	5	0	1.000
GO:0042108	positive regulation of cytokine biosynthesis	20	2	0.714
GO:0045073	regulation of chemokine biosynthesis	3	0	1.000
GO:0045423	regulation of granulocyte macrophage colony-stimulating factor biosynthesis	1	0	1.000
GO:0045354	regulation of interferon-alpha biosynthesis	3	0	1.000
GO:0045357	regulation of interferon-beta biosynthesis	3	0	1.000
GO:0045072	regulation of interferon-gamma biosynthesis	9	1	0.591
GO:0045074	regulation of interleukin-10 biosynthesis	1	0	1.000
GO:0045075	regulation of interleukin-12 biosynthesis	2	0	1.000
GO:0045366	regulation of interleukin-13 biosynthesis	1	0	1.000
GO:0045381	regulation of interleukin-18 biosynthesis	1	0	1.000
GO:0045076	regulation of interleukin-2 biosynthesis	6	1	0.449
GO:0045402	regulation of interleukin-4 biosynthesis	2	0	1.000
GO:0045405	regulation of interleukin-5 biosynthesis	1	0	1.000
GO:0045408	regulation of interleukin-6 biosynthesis	3	0	1.000
GO:0045414	regulation of interleukin-8 biosynthesis	3	0	1.000
GO:0042534	regulation of tumor necrosis factor-alpha biosynthesis	1	0	1.000
GO:0043016	regulation of tumor necrosis factor-beta biosynthesis	1	0	1.000
GO:0042533	tumor necrosis factor-alpha biosynthesis	1	0	1.000
GO:0042109	tumor necrosis factor-beta biosynthesis	2	0	1.000
GO:0009100	glycoprotein metabolism	88	6	0.580
GO:0050435	beta-amyloid metabolism	9	0	1.000
GO:0009101	glycoprotein biosynthesis	76	6	0.843
GO:0042983	amyloid precursor protein biosynthesis	1	0	1.000
GO:0006486	protein amino acid glycosylation	72	6	1.000
GO:0018103	protein amino acid C-linked glycosylation	2	0	1.000
GO:0006487	protein amino acid N-linked glycosylation	27	0	0.105
GO:0006493	protein amino acid O-linked glycosylation	14	1	1.000
GO:0035268	protein amino acid mannosylation	2	0	1.000
GO:0006516	glycoprotein catabolism	8	0	1.000
GO:0020027	hemoglobin metabolism	1	0	1.000
GO:0042157	lipoprotein metabolism	37	5	0.392
GO:0042158	lipoprotein biosynthesis	25	5	0.081
GO:0006497	protein amino acid lipidation	25	5	0.081
GO:0042159	lipoprotein catabolism	3	0	1.000
GO:0006412	protein biosynthesis	407	28	0.068
GO:0045341	MHC class I biosynthesis	1	0	1.000
GO:0045342	MHC class II biosynthesis	1	0	1.000
GO:0042089	cytokine biosynthesis	30	2	1.000
GO:0042033	chemokine biosynthesis	4	0	1.000
GO:0045189	connective tissue growth factor biosynthesis	1	0	1.000
GO:0042253	granulocyte macrophage colony-stimulating factor biosynthesis	2	0	1.000
GO:0045351	interferon type I biosynthesis	3	0	1.000
GO:0042095	interferon-gamma biosynthesis	10	1	1.000
GO:0042091	interleukin-10 biosynthesis	1	0	1.000
GO:0042090	interleukin-12 biosynthesis	2	0	1.000
GO:0042231	interleukin-13 biosynthesis	2	0	1.000
GO:0042241	interleukin-18 biosynthesis	1	0	1.000
GO:0042094	interleukin-2 biosynthesis	7	1	0.501
GO:0042097	interleukin-4 biosynthesis	2	0	1.000
GO:0042225	interleukin-5 biosynthesis	1	0	1.000
GO:0042226	interleukin-6 biosynthesis	4	0	1.000
GO:0042228	interleukin-8 biosynthesis	4	0	1.000
GO:0042035	regulation of cytokine biosynthesis	26	2	1.000
GO:0042036	negative regulation of cytokine biosynthesis	5	0	1.000
GO:0042108	positive regulation of cytokine biosynthesis	20	2	0.714
GO:0045073	regulation of chemokine biosynthesis	3	0	1.000
GO:0045423	regulation of granulocyte macrophage colony-stimulating factor biosynthesis	1	0	1.000
GO:0045354	regulation of interferon-alpha biosynthesis	3	0	1.000
GO:0045357	regulation of interferon-beta biosynthesis	3	0	1.000
GO:0045072	regulation of interferon-gamma biosynthesis	9	1	0.591
GO:0045074	regulation of interleukin-10 biosynthesis	1	0	1.000
GO:0045075	regulation of interleukin-12 biosynthesis	2	0	1.000
GO:0045366	regulation of interleukin-13 biosynthesis	1	0	1.000
GO:0045381	regulation of interleukin-18 biosynthesis	1	0	1.000
GO:0045076	regulation of interleukin-2 biosynthesis	6	1	0.449
GO:0045402	regulation of interleukin-4 biosynthesis	2	0	1.000
GO:0045405	regulation of interleukin-5 biosynthesis	1	0	1.000
GO:0045408	regulation of interleukin-6 biosynthesis	3	0	1.000
GO:0045414	regulation of interleukin-8 biosynthesis	3	0	1.000
GO:0042534	regulation of tumor necrosis factor-alpha biosynthesis	1	0	1.000
GO:0043016	regulation of tumor necrosis factor-beta biosynthesis	1	0	1.000
GO:0042533	tumor necrosis factor-alpha biosynthesis	1	0	1.000
GO:0042109	tumor necrosis factor-beta biosynthesis	2	0	1.000
GO:0009101	glycoprotein biosynthesis	76	6	0.843
GO:0042983	amyloid precursor protein biosynthesis	1	0	1.000
GO:0006486	protein amino acid glycosylation	72	6	1.000
GO:0018103	protein amino acid C-linked glycosylation	2	0	1.000
GO:0006487	protein amino acid N-linked glycosylation	27	0	0.105
GO:0006493	protein amino acid O-linked glycosylation	14	1	1.000
GO:0035268	protein amino acid mannosylation	2	0	1.000
GO:0042541	hemoglobin biosynthesis	1	0	1.000
GO:0042158	lipoprotein biosynthesis	25	5	0.081
GO:0006497	protein amino acid lipidation	25	5	0.081
GO:0045713	low-density lipoprotein receptor biosynthesis	1	0	1.000
GO:0045212	neurotransmitter receptor biosynthesis	1	0	1.000
GO:0006417	regulation of protein biosynthesis	114	7	0.261
GO:0017148	negative regulation of protein biosynthesis	15	1	1.000
GO:0045727	positive regulation of protein biosynthesis	35	4	0.569
GO:0045348	positive regulation of MHC class II biosynthesis	1	0	1.000
GO:0042108	positive regulation of cytokine biosynthesis	20	2	0.714
GO:0045716	positive regulation of low-density lipoprotein receptor biosynthesis	1	0	1.000
GO:0045946	positive regulation of translation	13	2	0.352
GO:0045343	regulation of MHC class I biosynthesis	1	0	1.000
GO:0045346	regulation of MHC class II biosynthesis	1	0	1.000
GO:0042984	regulation of amyloid precursor protein biosynthesis	1	0	1.000
GO:0042035	regulation of cytokine biosynthesis	26	2	1.000
GO:0042036	negative regulation of cytokine biosynthesis	5	0	1.000
GO:0042108	positive regulation of cytokine biosynthesis	20	2	0.714
GO:0045073	regulation of chemokine biosynthesis	3	0	1.000
GO:0045423	regulation of granulocyte macrophage colony-stimulating factor biosynthesis	1	0	1.000
GO:0045354	regulation of interferon-alpha biosynthesis	3	0	1.000
GO:0045357	regulation of interferon-beta biosynthesis	3	0	1.000
GO:0045072	regulation of interferon-gamma biosynthesis	9	1	0.591
GO:0045074	regulation of interleukin-10 biosynthesis	1	0	1.000
GO:0045075	regulation of interleukin-12 biosynthesis	2	0	1.000
GO:0045366	regulation of interleukin-13 biosynthesis	1	0	1.000
GO:0045381	regulation of interleukin-18 biosynthesis	1	0	1.000
GO:0045076	regulation of interleukin-2 biosynthesis	6	1	0.449
GO:0045402	regulation of interleukin-4 biosynthesis	2	0	1.000
GO:0045405	regulation of interleukin-5 biosynthesis	1	0	1.000
GO:0045408	regulation of interleukin-6 biosynthesis	3	0	1.000
GO:0045414	regulation of interleukin-8 biosynthesis	3	0	1.000
GO:0042534	regulation of tumor necrosis factor-alpha biosynthesis	1	0	1.000
GO:0043016	regulation of tumor necrosis factor-beta biosynthesis	1	0	1.000
GO:0045714	regulation of low-density lipoprotein receptor biosynthesis	1	0	1.000
GO:0050758	regulation of thymidylate synthase biosynthesis	1	0	1.000
GO:0006445	regulation of translation	79	5	0.440
GO:0016478	negative regulation of translation	6	1	0.449
GO:0045946	positive regulation of translation	13	2	0.352
GO:0043555	regulation of translation in response to stress	1	0	1.000
GO:0006450	regulation of translational fidelity	1	0	1.000
GO:0006446	regulation of translational initiation	30	2	1.000
GO:0006449	regulation of translational termination	3	0	1.000
GO:0009386	translational attenuation	2	0	1.000
GO:0006451	translational readthrough	2	0	1.000
GO:0050757	thymidylate synthase biosynthesis	1	0	1.000
GO:0043037	translation	141	10	0.386
GO:0006445	regulation of translation	79	5	0.440
GO:0016478	negative regulation of translation	6	1	0.449
GO:0045946	positive regulation of translation	13	2	0.352
GO:0043555	regulation of translation in response to stress	1	0	1.000
GO:0006450	regulation of translational fidelity	1	0	1.000
GO:0006446	regulation of translational initiation	30	2	1.000
GO:0006449	regulation of translational termination	3	0	1.000
GO:0009386	translational attenuation	2	0	1.000
GO:0006451	translational readthrough	2	0	1.000
GO:0006418	tRNA aminoacylation for protein translation	37	2	0.576
GO:0006414	translational elongation	14	2	0.388
GO:0006413	translational initiation	50	3	0.625
GO:0006446	regulation of translational initiation	30	2	1.000
GO:0006415	translational termination	5	0	1.000
GO:0051261	protein depolymerization	22	2	1.000
GO:0006457	protein folding	174	8	0.025
GO:0051604	protein maturation	1	0	1.000
GO:0006464	protein modification	1068	113	0.177
GO:0032020	ISG15-protein conjugation	1	0	1.000
GO:0030047	actin modification	1	0	1.000
GO:0016570	histone modification	23	1	0.719
GO:0018149	peptide cross-linking	14	1	1.000
GO:0018410	peptide or protein carboxyl-terminal blocking	1	0	1.000
GO:0018193	peptidyl-amino acid modification	51	5	0.812
GO:0006471	protein amino acid ADP-ribosylation	26	2	1.000
GO:0043543	protein amino acid acylation	16	0	0.392
GO:0008213	protein amino acid alkylation	8	0	1.000
GO:0018214	protein amino acid carboxylation	1	1	0.095
GO:0006476	protein amino acid deacetylation	13	1	1.000
GO:0008214	protein amino acid dealkylation	1	0	1.000
GO:0018277	protein amino acid deamination	1	0	1.000
GO:0006470	protein amino acid dephosphorylation	96	12	0.292
GO:0018350	protein amino acid esterification	2	0	1.000
GO:0006486	protein amino acid glycosylation	72	6	1.000
GO:0018103	protein amino acid C-linked glycosylation	2	0	1.000
GO:0006487	protein amino acid N-linked glycosylation	27	0	0.105
GO:0006493	protein amino acid O-linked glycosylation	14	1	1.000
GO:0035268	protein amino acid mannosylation	2	0	1.000
GO:0006497	protein amino acid lipidation	25	5	0.081
GO:0006468	protein amino acid phosphorylation	392	41	0.479
GO:0006975	DNA damage induced protein phosphorylation	2	0	1.000
GO:0007252	I-kappaB phosphorylation	4	0	1.000
GO:0018106	peptidyl-histidine phosphorylation	4	0	1.000
GO:0018105	peptidyl-serine phosphorylation	4	1	0.328
GO:0018107	peptidyl-threonine phosphorylation	1	0	1.000
GO:0018108	peptidyl-tyrosine phosphorylation	16	1	1.000
GO:0046777	protein amino acid autophosphorylation	21	4	0.131
GO:0001932	regulation of protein amino acid phosphorylation	13	0	0.627
GO:0018184	protein amino acid polyamination	1	0	1.000
GO:0006477	protein amino acid sulfation	7	1	0.501
GO:0016598	protein arginylation	1	0	1.000
GO:0045116	protein neddylation	1	0	1.000
GO:0016485	protein processing	39	6	0.263
GO:0006627	mitochondrial protein processing	1	0	1.000
GO:0016486	peptide hormone processing	4	0	1.000
GO:0016540	protein autoprocessing	22	4	0.149
GO:0046777	protein amino acid autophosphorylation	21	4	0.131
GO:0006465	signal peptide processing	4	1	0.328
GO:0016925	protein sumoylation	2	1	0.180
GO:0006467	protein thiol-disulfide exchange	2	1	0.180
GO:0018298	protein-chromophore linkage	4	0	1.000
GO:0018065	protein-cofactor linkage	4	0	1.000
GO:0031399	regulation of protein modification	4	0	1.000
GO:0006512	ubiquitin cycle	316	37	0.169
GO:0016579	protein deubiquitination	4	1	0.328
GO:0016567	protein ubiquitination	54	5	1.000
GO:0006511	ubiquitin-dependent protein catabolism	111	18	0.021
GO:0051258	protein polymerization	31	0	0.113
GO:0030091	protein repair	1	0	1.000
GO:0006029	proteoglycan metabolism	24	3	0.491
GO:0006508	proteolysis	404	42	0.486
GO:0006510	ATP-dependent proteolysis	4	1	0.328
GO:0002077	acrosome matrix dispersal	1	0	1.000
GO:0002541	activation of plasma proteins during acute inflammatory response	24	2	1.000
GO:0006956	complement activation	24	2	1.000
GO:0006957	complement activation, alternative pathway	7	0	1.000
GO:0006958	complement activation, classical pathway	20	2	0.714
GO:0001867	complement activation, lectin pathway	1	0	1.000
GO:0006509	membrane protein ectodomain proteolysis	11	1	1.000
GO:0031293	membrane protein intracellular domain proteolysis	1	0	1.000
GO:0051603	proteolysis during cellular protein catabolism	121	18	0.058
GO:0030574	collagen catabolism	9	0	1.000
GO:0006515	misfolded or incompletely synthesized protein catabolism	9	1	0.591
GO:0019941	modification-dependent protein catabolism	111	18	0.021
GO:0006511	ubiquitin-dependent protein catabolism	111	18	0.021
GO:0030327	prenylated protein catabolism	1	0	1.000
GO:0030162	regulation of proteolysis	8	0	1.000
GO:0043112	receptor metabolism	2	0	1.000
GO:0031647	regulation of protein stability	11	1	1.000
GO:0051186	cofactor metabolism	122	2	0.001
GO:0046034	ATP metabolism	35	0	0.073
GO:0006754	ATP biosynthesis	32	0	0.069
GO:0015986	ATP synthesis coupled proton transport	30	0	0.109
GO:0006200	ATP catabolism	1	0	1.000
GO:0006768	biotin metabolism	2	0	1.000
GO:0006732	coenzyme metabolism	102	2	0.006
GO:0046491	L-methylmalonyl-CoA metabolism	1	0	1.000
GO:0006084	acetyl-CoA metabolism	20	0	0.251
GO:0006637	acyl-CoA metabolism	5	1	0.392
GO:0009108	coenzyme biosynthesis	66	1	0.019
GO:0006754	ATP biosynthesis	32	0	0.069
GO:0015986	ATP synthesis coupled proton transport	30	0	0.109
GO:0006777	Mo-molybdopterin cofactor biosynthesis	4	0	1.000
GO:0015937	coenzyme A biosynthesis	7	1	0.501
GO:0009396	folic acid and derivative biosynthesis	5	0	1.000
GO:0006750	glutathione biosynthesis	4	0	1.000
GO:0019363	pyridine nucleotide biosynthesis	6	0	1.000
GO:0045426	quinone cofactor biosynthesis	7	0	1.000
GO:0009229	thiamin diphosphate biosynthesis	1	0	1.000
GO:0009109	coenzyme catabolism	16	0	0.392
GO:0006749	glutathione metabolism	5	0	1.000
GO:0006752	group transfer coenzyme metabolism	46	1	0.124
GO:0015936	coenzyme A metabolism	8	1	0.549
GO:0006760	folic acid and derivative metabolism	6	0	1.000
GO:0006753	nucleoside phosphate metabolism	32	0	0.069
GO:0006754	ATP biosynthesis	32	0	0.069
GO:0015986	ATP synthesis coupled proton transport	30	0	0.109
GO:0043545	molybdopterin cofactor metabolism	4	0	1.000
GO:0006733	oxidoreduction coenzyme metabolism	20	0	0.251
GO:0006104	succinyl-CoA metabolism	2	0	1.000
GO:0042357	thiamin diphosphate metabolism	1	0	1.000
GO:0051188	cofactor biosynthesis	79	1	0.006
GO:0009108	coenzyme biosynthesis	66	1	0.019
GO:0006754	ATP biosynthesis	32	0	0.069
GO:0015986	ATP synthesis coupled proton transport	30	0	0.109
GO:0006777	Mo-molybdopterin cofactor biosynthesis	4	0	1.000
GO:0015937	coenzyme A biosynthesis	7	1	0.501
GO:0009396	folic acid and derivative biosynthesis	5	0	1.000
GO:0006750	glutathione biosynthesis	4	0	1.000
GO:0019363	pyridine nucleotide biosynthesis	6	0	1.000
GO:0045426	quinone cofactor biosynthesis	7	0	1.000
GO:0009229	thiamin diphosphate biosynthesis	1	0	1.000
GO:0006779	porphyrin biosynthesis	13	0	0.627
GO:0051187	cofactor catabolism	19	0	0.249
GO:0006778	porphyrin metabolism	16	0	0.392
GO:0042375	quinone cofactor metabolism	7	0	1.000
GO:0017144	drug metabolism	3	0	1.000
GO:0006091	generation of precursor metabolites and energy	360	20	0.007
GO:0006118	electron transport	210	14	0.188
GO:0042773	ATP synthesis coupled electron transport	27	0	0.105
GO:0042775	ATP synthesis coupled electron transport (sensu Eukaryota)	25	0	0.164
GO:0006120	mitochondrial electron transport, NADH to ubiquinone	20	0	0.251
GO:0006123	mitochondrial electron transport, cytochrome c to oxygen	2	0	1.000
GO:0006122	mitochondrial electron transport, ubiquinol to cytochrome c	3	0	1.000
GO:0015980	energy derivation by oxidation of organic compounds	109	5	0.097
GO:0045333	cellular respiration	28	0	0.105
GO:0009060	aerobic respiration	24	0	0.162
GO:0006112	energy reserve metabolism	27	2	1.000
GO:0005977	glycogen metabolism	24	1	0.722
GO:0006092	main pathways of carbohydrate metabolism	70	3	0.213
GO:0006094	gluconeogenesis	12	0	0.619
GO:0006096	glycolysis	36	3	1.000
GO:0006098	pentose-phosphate shunt	7	0	1.000
GO:0006099	tricarboxylic acid cycle	16	0	0.392
GO:0006100	tricarboxylic acid cycle intermediate metabolism	14	0	0.636
GO:0006119	oxidative phosphorylation	59	0	0.006
GO:0042773	ATP synthesis coupled electron transport	27	0	0.105
GO:0042775	ATP synthesis coupled electron transport (sensu Eukaryota)	25	0	0.164
GO:0006120	mitochondrial electron transport, NADH to ubiquinone	20	0	0.251
GO:0006123	mitochondrial electron transport, cytochrome c to oxygen	2	0	1.000
GO:0006122	mitochondrial electron transport, ubiquinol to cytochrome c	3	0	1.000
GO:0015986	ATP synthesis coupled proton transport	30	0	0.109
GO:0006662	glycerol ether metabolism	14	1	1.000
GO:0046483	heterocycle metabolism	45	0	0.019
GO:0042445	hormone metabolism	40	3	1.000
GO:0008207	C21-steroid hormone metabolism	15	2	0.647
GO:0008209	androgen metabolism	6	1	0.449
GO:0008210	estrogen metabolism	4	0	1.000
GO:0008211	glucocorticoid metabolism	3	0	1.000
GO:0042446	hormone biosynthesis	25	2	1.000
GO:0042447	hormone catabolism	3	0	1.000
GO:0030186	melatonin metabolism	3	0	1.000
GO:0016486	peptide hormone processing	4	0	1.000
GO:0042573	retinoic acid metabolism	1	0	1.000
GO:0042572	retinol metabolism	4	0	1.000
GO:0042403	thyroid hormone metabolism	2	0	1.000
GO:0043094	metabolic compound salvage	6	0	1.000
GO:0042133	neurotransmitter metabolism	18	0	0.406
GO:0006139	nucleobase, nucleoside, nucleotide and nucleic acid metabolism	2184	192	0.212
GO:0006259	DNA metabolism	460	35	0.188
GO:0006308	DNA catabolism	11	1	1.000
GO:0032392	DNA geometric change	10	0	0.613
GO:0015074	DNA integration	1	1	0.095
GO:0006266	DNA ligation	6	0	1.000
GO:0006304	DNA modification	15	0	0.388
GO:0006323	DNA packaging	166	11	0.230
GO:0006325	establishment and/or maintenance of chromatin architecture	158	11	0.336
GO:0006333	chromatin assembly or disassembly	79	5	0.440
GO:0031497	chromatin assembly	46	1	0.124
GO:0031507	heterochromatin formation	8	0	1.000
GO:0006334	nucleosome assembly	38	1	0.258
GO:0016584	nucleosome spacing	2	1	0.180
GO:0031498	chromatin disassembly	5	0	1.000
GO:0042766	nucleosome mobilization	1	0	1.000
GO:0001672	regulation of chromatin assembly or disassembly	3	0	1.000
GO:0016568	chromatin modification	109	11	0.743
GO:0006338	chromatin remodeling	24	4	0.279
GO:0016569	covalent chromatin modification	25	1	0.508
GO:0016570	histone modification	23	1	0.719
GO:0006346	methylation-dependent chromatin silencing	2	0	1.000
GO:0035041	sperm chromatin decondensation	1	0	1.000
GO:0006310	DNA recombination	55	6	0.644
GO:0006281	DNA repair	187	15	0.612
GO:0006307	DNA dealkylation	2	0	1.000
GO:0051103	DNA ligation during DNA repair	1	0	1.000
GO:0000731	DNA synthesis during DNA repair	4	1	0.328
GO:0006284	base-excision repair	20	3	0.429
GO:0006302	double-strand break repair	20	2	0.714
GO:0045020	error-prone DNA repair	2	1	0.180
GO:0006298	mismatch repair	16	4	0.058
GO:0000726	non-recombinational repair	7	0	1.000
GO:0006289	nucleotide-excision repair	21	2	1.000
GO:0006301	postreplication repair	4	1	0.328
GO:0000725	recombinational repair	2	0	1.000
GO:0006282	regulation of DNA repair	6	0	1.000
GO:0000012	single strand break repair	5	1	0.392
GO:0006260	DNA replication	135	11	0.766
GO:0000731	DNA synthesis during DNA repair	4	1	0.328
GO:0006261	DNA-dependent DNA replication	66	4	0.523
GO:0006270	DNA replication initiation	21	0	0.255
GO:0006271	DNA strand elongation	6	0	1.000
GO:0006268	DNA unwinding during replication	10	0	0.613
GO:0045005	maintenance of fidelity during DNA-dependent DNA replication	16	4	0.058
GO:0006275	regulation of DNA replication	15	0	0.388
GO:0006265	DNA topological change	8	0	1.000
GO:0043570	maintenance of DNA repeat elements	1	0	1.000
GO:0006280	mutagenesis	3	1	0.258
GO:0051052	regulation of DNA metabolism	36	3	1.000
GO:0016070	RNA metabolism	377	16	0.000
GO:0006401	RNA catabolism	32	0	0.069
GO:0006402	mRNA catabolism	20	0	0.251
GO:0016075	rRNA catabolism	1	0	1.000
GO:0016078	tRNA catabolism	1	0	1.000
GO:0009451	RNA modification	14	0	0.636
GO:0006396	RNA processing	310	14	0.001
GO:0031123	RNA 3'-end processing	14	2	0.388
GO:0009452	RNA capping	2	0	1.000
GO:0008380	RNA splicing	164	7	0.021
GO:0000394	RNA splicing, via endonucleolytic cleavage and ligation	3	0	1.000
GO:0000375	RNA splicing, via transesterification reactions	56	1	0.061
GO:0000377	RNA splicing, via transesterification reactions with bulged adenosine as...	56	1	0.061
GO:0000398	nuclear mRNA splicing, via spliceosome	56	1	0.061
GO:0006374	nuclear mRNA splicing via U2-type spliceosome	3	0	1.000
GO:0000387	spliceosomal snRNP biogenesis	6	0	1.000
GO:0000245	spliceosome assembly	25	1	0.508
GO:0043484	regulation of RNA splicing	1	0	1.000
GO:0031050	dsRNA fragmentation	1	0	1.000
GO:0006397	mRNA processing	184	8	0.015
GO:0031124	mRNA 3'-end processing	14	2	0.388
GO:0006370	mRNA capping	2	0	1.000
GO:0006379	mRNA cleavage	6	0	1.000
GO:0000398	nuclear mRNA splicing, via spliceosome	56	1	0.061
GO:0006374	nuclear mRNA splicing via U2-type spliceosome	3	0	1.000
GO:0000387	spliceosomal snRNP biogenesis	6	0	1.000
GO:0000245	spliceosome assembly	25	1	0.508
GO:0050684	regulation of mRNA processing	5	0	1.000
GO:0006364	rRNA processing	48	2	0.318
GO:0016180	snRNA processing	4	1	0.328
GO:0008033	tRNA processing	36	1	0.252
GO:0016071	mRNA metabolism	212	8	0.003
GO:0008334	histone mRNA metabolism	2	0	1.000
GO:0006402	mRNA catabolism	20	0	0.251
GO:0016556	mRNA modification	2	0	1.000
GO:0006397	mRNA processing	184	8	0.015
GO:0031124	mRNA 3'-end processing	14	2	0.388
GO:0006370	mRNA capping	2	0	1.000
GO:0006379	mRNA cleavage	6	0	1.000
GO:0000398	nuclear mRNA splicing, via spliceosome	56	1	0.061
GO:0006374	nuclear mRNA splicing via U2-type spliceosome	3	0	1.000
GO:0000387	spliceosomal snRNP biogenesis	6	0	1.000
GO:0000245	spliceosome assembly	25	1	0.508
GO:0050684	regulation of mRNA processing	5	0	1.000
GO:0043488	regulation of mRNA stability	5	1	0.392
GO:0016072	rRNA metabolism	50	2	0.231
GO:0016075	rRNA catabolism	1	0	1.000
GO:0000154	rRNA modification	2	0	1.000
GO:0006364	rRNA processing	48	2	0.318
GO:0051252	regulation of RNA metabolism	12	1	1.000
GO:0016073	snRNA metabolism	4	1	0.328
GO:0006399	tRNA metabolism	71	3	0.155
GO:0043039	tRNA aminoacylation	37	2	0.576
GO:0006418	tRNA aminoacylation for protein translation	37	2	0.576
GO:0016078	tRNA catabolism	1	0	1.000
GO:0006400	tRNA modification	5	0	1.000
GO:0008033	tRNA processing	36	1	0.252
GO:0016458	gene silencing	14	1	1.000
GO:0006349	imprinting	3	0	1.000
GO:0009112	nucleobase metabolism	14	0	0.636
GO:0009116	nucleoside metabolism	21	1	0.715
GO:0009117	nucleotide metabolism	132	8	0.228
GO:0009187	cyclic nucleotide metabolism	16	1	1.000
GO:0009262	deoxyribonucleotide metabolism	7	0	1.000
GO:0009132	nucleoside diphosphate metabolism	4	1	0.328
GO:0009123	nucleoside monophosphate metabolism	17	0	0.397
GO:0009141	nucleoside triphosphate metabolism	50	1	0.085
GO:0009200	deoxyribonucleoside triphosphate metabolism	1	0	1.000
GO:0009142	nucleoside triphosphate biosynthesis	46	1	0.124
GO:0009145	purine nucleoside triphosphate biosynthesis	45	1	0.122
GO:0009206	purine ribonucleoside triphosphate biosynthesis	45	1	0.122
GO:0006754	ATP biosynthesis	32	0	0.069
GO:0015986	ATP synthesis coupled proton transport	30	0	0.109
GO:0006183	GTP biosynthesis	13	1	1.000
GO:0009201	ribonucleoside triphosphate biosynthesis	46	1	0.124
GO:0009206	purine ribonucleoside triphosphate biosynthesis	45	1	0.122
GO:0006754	ATP biosynthesis	32	0	0.069
GO:0015986	ATP synthesis coupled proton transport	30	0	0.109
GO:0006183	GTP biosynthesis	13	1	1.000
GO:0009209	pyrimidine ribonucleoside triphosphate biosynthesis	12	1	1.000
GO:0009143	nucleoside triphosphate catabolism	1	0	1.000
GO:0009144	purine nucleoside triphosphate metabolism	48	1	0.084
GO:0009145	purine nucleoside triphosphate biosynthesis	45	1	0.122
GO:0009206	purine ribonucleoside triphosphate biosynthesis	45	1	0.122
GO:0006754	ATP biosynthesis	32	0	0.069
GO:0015986	ATP synthesis coupled proton transport	30	0	0.109
GO:0006183	GTP biosynthesis	13	1	1.000
GO:0009146	purine nucleoside triphosphate catabolism	1	0	1.000
GO:0009205	purine ribonucleoside triphosphate metabolism	48	1	0.084
GO:0046034	ATP metabolism	35	0	0.073
GO:0006754	ATP biosynthesis	32	0	0.069
GO:0015986	ATP synthesis coupled proton transport	30	0	0.109
GO:0006200	ATP catabolism	1	0	1.000
GO:0046039	GTP metabolism	13	1	1.000
GO:0009206	purine ribonucleoside triphosphate biosynthesis	45	1	0.122
GO:0006754	ATP biosynthesis	32	0	0.069
GO:0015986	ATP synthesis coupled proton transport	30	0	0.109
GO:0006183	GTP biosynthesis	13	1	1.000
GO:0009207	purine ribonucleoside triphosphate catabolism	1	0	1.000
GO:0009147	pyrimidine nucleoside triphosphate metabolism	13	1	1.000
GO:0009199	ribonucleoside triphosphate metabolism	49	1	0.085
GO:0009205	purine ribonucleoside triphosphate metabolism	48	1	0.084
GO:0046034	ATP metabolism	35	0	0.073
GO:0006754	ATP biosynthesis	32	0	0.069
GO:0015986	ATP synthesis coupled proton transport	30	0	0.109
GO:0006200	ATP catabolism	1	0	1.000
GO:0046039	GTP metabolism	13	1	1.000
GO:0009206	purine ribonucleoside triphosphate biosynthesis	45	1	0.122
GO:0006754	ATP biosynthesis	32	0	0.069
GO:0015986	ATP synthesis coupled proton transport	30	0	0.109
GO:0006183	GTP biosynthesis	13	1	1.000
GO:0009207	purine ribonucleoside triphosphate catabolism	1	0	1.000
GO:0009208	pyrimidine ribonucleoside triphosphate metabolism	12	1	1.000
GO:0009201	ribonucleoside triphosphate biosynthesis	46	1	0.124
GO:0009206	purine ribonucleoside triphosphate biosynthesis	45	1	0.122
GO:0006754	ATP biosynthesis	32	0	0.069
GO:0015986	ATP synthesis coupled proton transport	30	0	0.109
GO:0006183	GTP biosynthesis	13	1	1.000
GO:0009209	pyrimidine ribonucleoside triphosphate biosynthesis	12	1	1.000
GO:0009203	ribonucleoside triphosphate catabolism	1	0	1.000
GO:0009165	nucleotide biosynthesis	90	2	0.016
GO:0009190	cyclic nucleotide biosynthesis	11	0	0.615
GO:0009263	deoxyribonucleotide biosynthesis	2	0	1.000
GO:0009133	nucleoside diphosphate biosynthesis	1	0	1.000
GO:0009124	nucleoside monophosphate biosynthesis	17	0	0.397
GO:0009142	nucleoside triphosphate biosynthesis	46	1	0.124
GO:0009145	purine nucleoside triphosphate biosynthesis	45	1	0.122
GO:0009206	purine ribonucleoside triphosphate biosynthesis	45	1	0.122
GO:0006754	ATP biosynthesis	32	0	0.069
GO:0015986	ATP synthesis coupled proton transport	30	0	0.109
GO:0006183	GTP biosynthesis	13	1	1.000
GO:0009201	ribonucleoside triphosphate biosynthesis	46	1	0.124
GO:0009206	purine ribonucleoside triphosphate biosynthesis	45	1	0.122
GO:0006754	ATP biosynthesis	32	0	0.069
GO:0015986	ATP synthesis coupled proton transport	30	0	0.109
GO:0006183	GTP biosynthesis	13	1	1.000
GO:0009209	pyrimidine ribonucleoside triphosphate biosynthesis	12	1	1.000
GO:0006164	purine nucleotide biosynthesis	61	1	0.028
GO:0009153	purine deoxyribonucleotide biosynthesis	1	0	1.000
GO:0009136	purine nucleoside diphosphate biosynthesis	1	0	1.000
GO:0009127	purine nucleoside monophosphate biosynthesis	11	0	0.615
GO:0009145	purine nucleoside triphosphate biosynthesis	45	1	0.122
GO:0009206	purine ribonucleoside triphosphate biosynthesis	45	1	0.122
GO:0006754	ATP biosynthesis	32	0	0.069
GO:0015986	ATP synthesis coupled proton transport	30	0	0.109
GO:0006183	GTP biosynthesis	13	1	1.000
GO:0009152	purine ribonucleotide biosynthesis	57	1	0.040
GO:0009180	purine ribonucleoside diphosphate biosynthesis	1	0	1.000
GO:0009168	purine ribonucleoside monophosphate biosynthesis	11	0	0.615
GO:0009206	purine ribonucleoside triphosphate biosynthesis	45	1	0.122
GO:0006754	ATP biosynthesis	32	0	0.069
GO:0015986	ATP synthesis coupled proton transport	30	0	0.109
GO:0006183	GTP biosynthesis	13	1	1.000
GO:0019363	pyridine nucleotide biosynthesis	6	0	1.000
GO:0006221	pyrimidine nucleotide biosynthesis	18	1	1.000
GO:0009260	ribonucleotide biosynthesis	63	1	0.028
GO:0009152	purine ribonucleotide biosynthesis	57	1	0.040
GO:0009180	purine ribonucleoside diphosphate biosynthesis	1	0	1.000
GO:0009168	purine ribonucleoside monophosphate biosynthesis	11	0	0.615
GO:0009206	purine ribonucleoside triphosphate biosynthesis	45	1	0.122
GO:0006754	ATP biosynthesis	32	0	0.069
GO:0015986	ATP synthesis coupled proton transport	30	0	0.109
GO:0006183	GTP biosynthesis	13	1	1.000
GO:0009220	pyrimidine ribonucleotide biosynthesis	15	1	1.000
GO:0009188	ribonucleoside diphosphate biosynthesis	1	0	1.000
GO:0009156	ribonucleoside monophosphate biosynthesis	16	0	0.392
GO:0009201	ribonucleoside triphosphate biosynthesis	46	1	0.124
GO:0009206	purine ribonucleoside triphosphate biosynthesis	45	1	0.122
GO:0006754	ATP biosynthesis	32	0	0.069
GO:0015986	ATP synthesis coupled proton transport	30	0	0.109
GO:0006183	GTP biosynthesis	13	1	1.000
GO:0009209	pyrimidine ribonucleoside triphosphate biosynthesis	12	1	1.000
GO:0009166	nucleotide catabolism	10	1	1.000
GO:0046939	nucleotide phosphorylation	1	0	1.000
GO:0006163	purine nucleotide metabolism	63	1	0.028
GO:0009151	purine deoxyribonucleotide metabolism	1	0	1.000
GO:0009135	purine nucleoside diphosphate metabolism	1	0	1.000
GO:0009126	purine nucleoside monophosphate metabolism	11	0	0.615
GO:0009144	purine nucleoside triphosphate metabolism	48	1	0.084
GO:0009145	purine nucleoside triphosphate biosynthesis	45	1	0.122
GO:0009206	purine ribonucleoside triphosphate biosynthesis	45	1	0.122
GO:0006754	ATP biosynthesis	32	0	0.069
GO:0015986	ATP synthesis coupled proton transport	30	0	0.109
GO:0006183	GTP biosynthesis	13	1	1.000
GO:0009146	purine nucleoside triphosphate catabolism	1	0	1.000
GO:0009205	purine ribonucleoside triphosphate metabolism	48	1	0.084
GO:0046034	ATP metabolism	35	0	0.073
GO:0006754	ATP biosynthesis	32	0	0.069
GO:0015986	ATP synthesis coupled proton transport	30	0	0.109
GO:0006200	ATP catabolism	1	0	1.000
GO:0046039	GTP metabolism	13	1	1.000
GO:0009206	purine ribonucleoside triphosphate biosynthesis	45	1	0.122
GO:0006754	ATP biosynthesis	32	0	0.069
GO:0015986	ATP synthesis coupled proton transport	30	0	0.109
GO:0006183	GTP biosynthesis	13	1	1.000
GO:0009207	purine ribonucleoside triphosphate catabolism	1	0	1.000
GO:0006164	purine nucleotide biosynthesis	61	1	0.028
GO:0009153	purine deoxyribonucleotide biosynthesis	1	0	1.000
GO:0009136	purine nucleoside diphosphate biosynthesis	1	0	1.000
GO:0009127	purine nucleoside monophosphate biosynthesis	11	0	0.615
GO:0009145	purine nucleoside triphosphate biosynthesis	45	1	0.122
GO:0009206	purine ribonucleoside triphosphate biosynthesis	45	1	0.122
GO:0006754	ATP biosynthesis	32	0	0.069
GO:0015986	ATP synthesis coupled proton transport	30	0	0.109
GO:0006183	GTP biosynthesis	13	1	1.000
GO:0009152	purine ribonucleotide biosynthesis	57	1	0.040
GO:0009180	purine ribonucleoside diphosphate biosynthesis	1	0	1.000
GO:0009168	purine ribonucleoside monophosphate biosynthesis	11	0	0.615
GO:0009206	purine ribonucleoside triphosphate biosynthesis	45	1	0.122
GO:0006754	ATP biosynthesis	32	0	0.069
GO:0015986	ATP synthesis coupled proton transport	30	0	0.109
GO:0006183	GTP biosynthesis	13	1	1.000
GO:0006195	purine nucleotide catabolism	2	0	1.000
GO:0009150	purine ribonucleotide metabolism	59	1	0.041
GO:0009179	purine ribonucleoside diphosphate metabolism	1	0	1.000
GO:0009167	purine ribonucleoside monophosphate metabolism	11	0	0.615
GO:0009205	purine ribonucleoside triphosphate metabolism	48	1	0.084
GO:0046034	ATP metabolism	35	0	0.073
GO:0006754	ATP biosynthesis	32	0	0.069
GO:0015986	ATP synthesis coupled proton transport	30	0	0.109
GO:0006200	ATP catabolism	1	0	1.000
GO:0046039	GTP metabolism	13	1	1.000
GO:0009206	purine ribonucleoside triphosphate biosynthesis	45	1	0.122
GO:0006754	ATP biosynthesis	32	0	0.069
GO:0015986	ATP synthesis coupled proton transport	30	0	0.109
GO:0006183	GTP biosynthesis	13	1	1.000
GO:0009207	purine ribonucleoside triphosphate catabolism	1	0	1.000
GO:0009152	purine ribonucleotide biosynthesis	57	1	0.040
GO:0009180	purine ribonucleoside diphosphate biosynthesis	1	0	1.000
GO:0009168	purine ribonucleoside monophosphate biosynthesis	11	0	0.615
GO:0009206	purine ribonucleoside triphosphate biosynthesis	45	1	0.122
GO:0006754	ATP biosynthesis	32	0	0.069
GO:0015986	ATP synthesis coupled proton transport	30	0	0.109
GO:0006183	GTP biosynthesis	13	1	1.000
GO:0009154	purine ribonucleotide catabolism	2	0	1.000
GO:0019362	pyridine nucleotide metabolism	13	0	0.627
GO:0006220	pyrimidine nucleotide metabolism	27	4	0.317
GO:0006140	regulation of nucleotide metabolism	2	0	1.000
GO:0009259	ribonucleotide metabolism	67	2	0.089
GO:0009150	purine ribonucleotide metabolism	59	1	0.041
GO:0009179	purine ribonucleoside diphosphate metabolism	1	0	1.000
GO:0009167	purine ribonucleoside monophosphate metabolism	11	0	0.615
GO:0009205	purine ribonucleoside triphosphate metabolism	48	1	0.084
GO:0046034	ATP metabolism	35	0	0.073
GO:0006754	ATP biosynthesis	32	0	0.069
GO:0015986	ATP synthesis coupled proton transport	30	0	0.109
GO:0006200	ATP catabolism	1	0	1.000
GO:0046039	GTP metabolism	13	1	1.000
GO:0009206	purine ribonucleoside triphosphate biosynthesis	45	1	0.122
GO:0006754	ATP biosynthesis	32	0	0.069
GO:0015986	ATP synthesis coupled proton transport	30	0	0.109
GO:0006183	GTP biosynthesis	13	1	1.000
GO:0009207	purine ribonucleoside triphosphate catabolism	1	0	1.000
GO:0009152	purine ribonucleotide biosynthesis	57	1	0.040
GO:0009180	purine ribonucleoside diphosphate biosynthesis	1	0	1.000
GO:0009168	purine ribonucleoside monophosphate biosynthesis	11	0	0.615
GO:0009206	purine ribonucleoside triphosphate biosynthesis	45	1	0.122
GO:0006754	ATP biosynthesis	32	0	0.069
GO:0015986	ATP synthesis coupled proton transport	30	0	0.109
GO:0006183	GTP biosynthesis	13	1	1.000
GO:0009154	purine ribonucleotide catabolism	2	0	1.000
GO:0009218	pyrimidine ribonucleotide metabolism	16	2	0.659
GO:0009185	ribonucleoside diphosphate metabolism	3	1	0.258
GO:0009161	ribonucleoside monophosphate metabolism	16	0	0.392
GO:0009199	ribonucleoside triphosphate metabolism	49	1	0.085
GO:0009205	purine ribonucleoside triphosphate metabolism	48	1	0.084
GO:0046034	ATP metabolism	35	0	0.073
GO:0006754	ATP biosynthesis	32	0	0.069
GO:0015986	ATP synthesis coupled proton transport	30	0	0.109
GO:0006200	ATP catabolism	1	0	1.000
GO:0046039	GTP metabolism	13	1	1.000
GO:0009206	purine ribonucleoside triphosphate biosynthesis	45	1	0.122
GO:0006754	ATP biosynthesis	32	0	0.069
GO:0015986	ATP synthesis coupled proton transport	30	0	0.109
GO:0006183	GTP biosynthesis	13	1	1.000
GO:0009207	purine ribonucleoside triphosphate catabolism	1	0	1.000
GO:0009208	pyrimidine ribonucleoside triphosphate metabolism	12	1	1.000
GO:0009201	ribonucleoside triphosphate biosynthesis	46	1	0.124
GO:0009206	purine ribonucleoside triphosphate biosynthesis	45	1	0.122
GO:0006754	ATP biosynthesis	32	0	0.069
GO:0015986	ATP synthesis coupled proton transport	30	0	0.109
GO:0006183	GTP biosynthesis	13	1	1.000
GO:0009209	pyrimidine ribonucleoside triphosphate biosynthesis	12	1	1.000
GO:0009203	ribonucleoside triphosphate catabolism	1	0	1.000
GO:0009260	ribonucleotide biosynthesis	63	1	0.028
GO:0009152	purine ribonucleotide biosynthesis	57	1	0.040
GO:0009180	purine ribonucleoside diphosphate biosynthesis	1	0	1.000
GO:0009168	purine ribonucleoside monophosphate biosynthesis	11	0	0.615
GO:0009206	purine ribonucleoside triphosphate biosynthesis	45	1	0.122
GO:0006754	ATP biosynthesis	32	0	0.069
GO:0015986	ATP synthesis coupled proton transport	30	0	0.109
GO:0006183	GTP biosynthesis	13	1	1.000
GO:0009220	pyrimidine ribonucleotide biosynthesis	15	1	1.000
GO:0009188	ribonucleoside diphosphate biosynthesis	1	0	1.000
GO:0009156	ribonucleoside monophosphate biosynthesis	16	0	0.392
GO:0009201	ribonucleoside triphosphate biosynthesis	46	1	0.124
GO:0009206	purine ribonucleoside triphosphate biosynthesis	45	1	0.122
GO:0006754	ATP biosynthesis	32	0	0.069
GO:0015986	ATP synthesis coupled proton transport	30	0	0.109
GO:0006183	GTP biosynthesis	13	1	1.000
GO:0009209	pyrimidine ribonucleoside triphosphate biosynthesis	12	1	1.000
GO:0009261	ribonucleotide catabolism	4	1	0.328
GO:0009225	nucleotide-sugar metabolism	10	1	1.000
GO:0043101	purine salvage	4	0	1.000
GO:0008655	pyrimidine salvage	1	0	1.000
GO:0019219	regulation of nucleobase, nucleoside, nucleotide and nucleic acid metabolism	1393	150	0.069
GO:0045934	negative regulation of nucleobase, nucleoside, nucleotide and nucleic acid...	163	20	0.222
GO:0051053	negative regulation of DNA metabolism	9	0	1.000
GO:0051253	negative regulation of RNA metabolism	1	0	1.000
GO:0045980	negative regulation of nucleotide metabolism	2	0	1.000
GO:0016481	negative regulation of transcription	151	20	0.121
GO:0045892	negative regulation of transcription, DNA-dependent	94	13	0.154
GO:0006342	chromatin silencing	8	0	1.000
GO:0045013	negative regulation of transcription by carbon catabolites	1	0	1.000
GO:0000122	negative regulation of transcription from RNA polymerase II promoter	60	8	0.271
GO:0045935	positive regulation of nucleobase, nucleoside, nucleotide and nucleic acid...	124	16	0.213
GO:0051054	positive regulation of DNA metabolism	7	0	1.000
GO:0051254	positive regulation of RNA metabolism	1	0	1.000
GO:0045941	positive regulation of transcription	118	16	0.151
GO:0045893	positive regulation of transcription, DNA-dependent	89	14	0.065
GO:0048096	chromatin-mediated maintenance of transcription	2	0	1.000
GO:0043193	positive regulation of gene-specific transcription	6	1	0.449
GO:0045944	positive regulation of transcription from RNA polymerase II promoter	37	7	0.080
GO:0050434	positive regulation of viral transcription	2	1	0.180
GO:0051052	regulation of DNA metabolism	36	3	1.000
GO:0051252	regulation of RNA metabolism	12	1	1.000
GO:0006140	regulation of nucleotide metabolism	2	0	1.000
GO:0045449	regulation of transcription	1354	147	0.059
GO:0016481	negative regulation of transcription	151	20	0.121
GO:0045892	negative regulation of transcription, DNA-dependent	94	13	0.154
GO:0006342	chromatin silencing	8	0	1.000
GO:0045013	negative regulation of transcription by carbon catabolites	1	0	1.000
GO:0000122	negative regulation of transcription from RNA polymerase II promoter	60	8	0.271
GO:0045941	positive regulation of transcription	118	16	0.151
GO:0045893	positive regulation of transcription, DNA-dependent	89	14	0.065
GO:0048096	chromatin-mediated maintenance of transcription	2	0	1.000
GO:0043193	positive regulation of gene-specific transcription	6	1	0.449
GO:0045944	positive regulation of transcription from RNA polymerase II promoter	37	7	0.080
GO:0050434	positive regulation of viral transcription	2	1	0.180
GO:0051090	regulation of transcription factor activity	18	1	1.000
GO:0006355	regulation of transcription, DNA-dependent	1277	139	0.060
GO:0045892	negative regulation of transcription, DNA-dependent	94	13	0.154
GO:0006342	chromatin silencing	8	0	1.000
GO:0045013	negative regulation of transcription by carbon catabolites	1	0	1.000
GO:0000122	negative regulation of transcription from RNA polymerase II promoter	60	8	0.271
GO:0045893	positive regulation of transcription, DNA-dependent	89	14	0.065
GO:0048096	chromatin-mediated maintenance of transcription	2	0	1.000
GO:0043193	positive regulation of gene-specific transcription	6	1	0.449
GO:0045944	positive regulation of transcription from RNA polymerase II promoter	37	7	0.080
GO:0050434	positive regulation of viral transcription	2	1	0.180
GO:0045990	regulation of transcription by carbon catabolites	1	0	1.000
GO:0006356	regulation of transcription from RNA polymerase I promoter	1	0	1.000
GO:0006357	regulation of transcription from RNA polymerase II promoter	239	31	0.071
GO:0000083	G1/S-specific transcription in mitotic cell cycle	1	0	1.000
GO:0000115	S-phase-specific transcription in mitotic cell cycle	1	0	1.000
GO:0000122	negative regulation of transcription from RNA polymerase II promoter	60	8	0.271
GO:0045944	positive regulation of transcription from RNA polymerase II promoter	37	7	0.080
GO:0006358	regulation of global transcription from RNA polymerase II promoter	2	0	1.000
GO:0051123	transcriptional preinitiation complex formation	7	2	0.136
GO:0006359	regulation of transcription from RNA polymerase III promoter	7	0	1.000
GO:0046782	regulation of viral transcription	2	1	0.180
[truncated: 12,811 more rows]

## Sheet: 614 under-expressed
Additional File 2: Complete list of functional categories of the 1180 over-expressed and 614 under-expressed genes in TGCT cell lines following cisplatin exposure.
GO	Name	11898 genes	614 down genes	P-value
GO:0008150	biological_process	7821	407
GO:0009987	cellular process	7198	375	1.000
GO:0007155	cell adhesion	401	16	0.299
GO:0016337	cell-cell adhesion	113	5	1.000
GO:0016339	calcium-dependent cell-cell adhesion	13	0	1.000
GO:0016338	calcium-independent cell-cell adhesion	12	2	0.126
GO:0007157	heterophilic cell adhesion	16	2	0.201
GO:0007156	homophilic cell adhesion	61	0	0.076
GO:0031589	cell-substrate adhesion	46	1	0.732
GO:0007160	cell-matrix adhesion	46	1	0.732
GO:0030155	regulation of cell adhesion	30	0	0.404
GO:0007154	cell communication	1995	114	0.243
GO:0007267	cell-cell signaling	326	16	0.899
GO:0046879	hormone secretion	8	0	1.000
GO:0019226	transmission of nerve impulse	153	10	0.459
GO:0019228	generation of action potential	2	1	0.101
GO:0001508	regulation of action potential	15	1	0.552
GO:0051969	regulation of transmission of nerve impulse	15	2	0.182
GO:0007268	synaptic transmission	143	10	0.338
GO:0007270	nerve-nerve synaptic transmission	6	1	0.274
GO:0007274	neuromuscular synaptic transmission	1	0	1.000
GO:0045213	neurotransmitter receptor metabolism	1	0	1.000
GO:0001505	regulation of neurotransmitter levels	40	2	1.000
GO:0050803	regulation of synapse structure and function	17	2	0.221
GO:0009991	response to extracellular stimulus	18	1	0.618
GO:0007165	signal transduction	1805	102	0.334
GO:0007166	cell surface receptor linked signal transduction	714	42	0.377
GO:0007186	G-protein coupled receptor protein signaling pathway	339	25	0.078
GO:0007200	G-protein signaling, coupled to IP3 second messenger (phospholipase C...	42	2	1.000
GO:0007187	G-protein signaling, coupled to cyclic nucleotide second messenger	57	3	1.000
GO:0007188	G-protein signaling, coupled to cAMP nucleotide second messenger	43	3	0.489
GO:0007199	G-protein signaling, coupled to cGMP nucleotide second messenger	1	0	1.000
GO:0007212	dopamine receptor signaling pathway	5	0	1.000
GO:0007214	gamma-aminobutyric acid signaling pathway	8	1	0.348
GO:0007216	metabotropic glutamate receptor signaling pathway	5	0	1.000
GO:0007218	neuropeptide signaling pathway	37	4	0.124
GO:0008277	regulation of G-protein coupled receptor protein signaling pathway	22	2	0.319
GO:0007210	serotonin receptor signaling pathway	1	0	1.000
GO:0007217	tachykinin signaling pathway	3	0	1.000
GO:0007219	Notch signaling pathway	24	2	0.357
GO:0008063	Toll signaling pathway	1	0	1.000
GO:0016055	Wnt receptor signaling pathway	68	3	1.000
GO:0019221	cytokine and chemokine mediated signaling pathway	16	0	1.000
GO:0007167	enzyme linked receptor protein signaling pathway	144	6	0.706
GO:0007168	receptor guanylyl cyclase signaling pathway	1	0	1.000
GO:0007178	transmembrane receptor protein serine/threonine kinase signaling pathway	37	1	1.000
GO:0030509	BMP signaling pathway	3	0	1.000
GO:0007179	transforming growth factor beta receptor signaling pathway	34	1	1.000
GO:0007169	transmembrane receptor protein tyrosine kinase signaling pathway	101	4	0.820
GO:0007185	transmembrane receptor protein tyrosine phosphatase signaling pathway	6	1	0.274
GO:0007215	glutamate signaling pathway	14	2	0.163
GO:0007229	integrin-mediated signaling pathway	42	1	0.724
GO:0031663	lipopolysaccharide-mediated signaling pathway	1	0	1.000
GO:0007231	osmosensory signaling pathway	1	1	0.052
GO:0007224	smoothened signaling pathway	2	0	1.000
GO:0002764	immune response-regulating signal transduction	7	0	1.000
GO:0007242	intracellular signaling cascade	778	51	0.088
GO:0006984	ER-nuclear signaling pathway	8	0	1.000
GO:0009755	hormone-mediated signaling	8	1	0.348
GO:0030522	intracellular receptor-mediated signaling pathway	42	1	0.724
GO:0030518	steroid hormone receptor signaling pathway	41	1	0.723
GO:0030521	androgen receptor signaling pathway	34	1	1.000
GO:0031958	corticosteroid receptor signaling pathway	2	0	1.000
GO:0030520	estrogen receptor signaling pathway	5	0	1.000
GO:0050847	progesterone receptor signaling pathway	2	0	1.000
GO:0007263	nitric oxide mediated signal transduction	3	0	1.000
GO:0007243	protein kinase cascade	224	14	0.445
GO:0007249	I-kappaB kinase/NF-kappaB cascade	92	6	0.481
GO:0007252	I-kappaB phosphorylation	4	1	0.192
GO:0007250	activation of NF-kappaB-inducing kinase	6	0	1.000
GO:0007253	cytoplasmic sequestering of NF-kappaB	4	0	1.000
GO:0043122	regulation of I-kappaB kinase/NF-kappaB cascade	69	3	1.000
GO:0043124	negative regulation of I-kappaB kinase/NF-kappaB cascade	5	0	1.000
GO:0043123	positive regulation of I-kappaB kinase/NF-kappaB cascade	63	3	1.000
GO:0008588	release of cytoplasmic sequestered NF-kappaB	4	1	0.192
GO:0007259	JAK-STAT cascade	27	1	1.000
GO:0000165	MAPKKK cascade	70	7	0.094
GO:0007254	JNK cascade	39	4	0.143
GO:0000161	MAPKKK cascade during osmolarity sensing	1	1	0.052
GO:0000187	activation of MAPK activity	19	1	1.000
GO:0000186	activation of MAPKK activity	3	0	1.000
GO:0000185	activation of MAPKKK activity	3	1	0.148
GO:0000188	inactivation of MAPK activity	12	2	0.126
GO:0043408	regulation of MAPKKK cascade	2	0	1.000
GO:0051403	stress-activated MAPK cascade	1	0	1.000
GO:0019932	second-messenger-mediated signaling	128	6	1.000
GO:0019722	calcium-mediated signaling	14	2	0.163
GO:0019935	cyclic-nucleotide-mediated signaling	60	3	1.000
GO:0007187	G-protein signaling, coupled to cyclic nucleotide second messenger	57	3	1.000
GO:0007188	G-protein signaling, coupled to cAMP nucleotide second messenger	43	3	0.489
GO:0007199	G-protein signaling, coupled to cGMP nucleotide second messenger	1	0	1.000
GO:0019933	cAMP-mediated signaling	44	3	0.498
GO:0007188	G-protein signaling, coupled to cAMP nucleotide second messenger	43	3	0.489
GO:0019934	cGMP-mediated signaling	1	0	1.000
GO:0048015	phosphoinositide-mediated signaling	61	2	0.771
GO:0007200	G-protein signaling, coupled to IP3 second messenger (phospholipase C...	42	2	1.000
GO:0048016	inositol phosphate-mediated signaling	1	0	1.000
GO:0007264	small GTPase mediated signal transduction	244	20	0.039
GO:0032011	ARF protein signal transduction	10	1	0.414
GO:0016601	Rac protein signal transduction	5	0	1.000
GO:0007265	Ras protein signal transduction	27	0	0.399
GO:0007266	Rho protein signal transduction	66	5	0.394
GO:0035023	regulation of Rho protein signal transduction	48	5	0.102
GO:0051056	regulation of small GTPase mediated signal transduction	85	7	0.212
GO:0051058	negative regulation of small GTPase mediated signal transduction	4	0	1.000
GO:0051057	positive regulation of small GTPase mediated signal transduction	2	1	0.101
GO:0032012	regulation of ARF protein signal transduction	10	1	0.414
GO:0035020	regulation of Rac protein signal transduction	2	0	1.000
GO:0046578	regulation of Ras protein signal transduction	5	0	1.000
GO:0035023	regulation of Rho protein signal transduction	48	5	0.102
GO:0031098	stress-activated protein kinase signaling pathway	40	4	0.153
GO:0007254	JNK cascade	39	4	0.143
GO:0051403	stress-activated MAPK cascade	1	0	1.000
GO:0009401	phosphoenolpyruvate-dependent sugar phosphotransferase system	2	0	1.000
GO:0001560	regulation of cell growth by extracellular stimulus	1	0	1.000
GO:0009966	regulation of signal transduction	234	14	0.550
GO:0009968	negative regulation of signal transduction	37	1	1.000
GO:0009967	positive regulation of signal transduction	79	4	1.000
GO:0043123	positive regulation of I-kappaB kinase/NF-kappaB cascade	63	3	1.000
GO:0046427	positive regulation of JAK-STAT cascade	2	0	1.000
GO:0046330	positive regulation of JNK cascade	7	1	0.312
GO:0043410	positive regulation of MAPKKK cascade	2	0	1.000
GO:0045741	positive regulation of epidermal growth factor receptor activity	1	0	1.000
GO:0045742	positive regulation of epidermal growth factor receptor signaling pathway	1	0	1.000
GO:0030511	positive regulation of transforming growth factor beta receptor signaling...	3	1	0.148
GO:0030949	positive regulation of vascular endothelial growth factor receptor signaling...	2	0	1.000
GO:0030510	regulation of BMP signaling pathway	1	0	1.000
GO:0008277	regulation of G-protein coupled receptor protein signaling pathway	22	2	0.319
GO:0043122	regulation of I-kappaB kinase/NF-kappaB cascade	69	3	1.000
GO:0043124	negative regulation of I-kappaB kinase/NF-kappaB cascade	5	0	1.000
GO:0043123	positive regulation of I-kappaB kinase/NF-kappaB cascade	63	3	1.000
GO:0046425	regulation of JAK-STAT cascade	5	0	1.000
GO:0046328	regulation of JNK cascade	10	2	0.092
GO:0043408	regulation of MAPKKK cascade	2	0	1.000
GO:0008592	regulation of Toll signaling pathway	1	0	1.000
GO:0030111	regulation of Wnt receptor signaling pathway	11	0	1.000
GO:0001959	regulation of cytokine and chemokine mediated signaling pathway	1	0	1.000
GO:0007176	regulation of epidermal growth factor receptor activity	5	0	1.000
GO:0042058	regulation of epidermal growth factor receptor signaling pathway	1	0	1.000
GO:0040036	regulation of fibroblast growth factor receptor signaling pathway	1	0	1.000
GO:0046626	regulation of insulin receptor signaling pathway	2	0	1.000
GO:0031664	regulation of lipopolysaccharide-mediated signaling pathway	1	0	1.000
GO:0051056	regulation of small GTPase mediated signal transduction	85	7	0.212
GO:0051058	negative regulation of small GTPase mediated signal transduction	4	0	1.000
GO:0051057	positive regulation of small GTPase mediated signal transduction	2	1	0.101
GO:0032012	regulation of ARF protein signal transduction	10	1	0.414
GO:0035020	regulation of Rac protein signal transduction	2	0	1.000
GO:0046578	regulation of Ras protein signal transduction	5	0	1.000
GO:0035023	regulation of Rho protein signal transduction	48	5	0.102
GO:0008589	regulation of smoothened signaling pathway	2	0	1.000
GO:0017015	regulation of transforming growth factor beta receptor signaling pathway	9	1	0.382
GO:0030947	regulation of vascular endothelial growth factor receptor signaling pathway	2	0	1.000
GO:0000160	two-component signal transduction system (phosphorelay)	5	1	0.235
GO:0030154	cell differentiation	353	17	0.902
GO:0035051	cardiac cell differentiation	3	0	1.000
GO:0048468	cell development	102	6	0.655
GO:0048469	cell maturation	15	0	1.000
GO:0000904	cellular morphogenesis during differentiation	38	3	0.448
GO:0048667	neuron morphogenesis during differentiation	38	3	0.448
GO:0048812	neurite morphogenesis	38	3	0.448
GO:0007409	axonogenesis	36	3	0.433
GO:0048813	dendrite morphogenesis	1	0	1.000
GO:0001885	endothelial cell development	1	0	1.000
GO:0048821	erythrocyte development	3	0	1.000
GO:0007281	germ cell development	9	0	1.000
GO:0021782	glial cell development	4	0	1.000
GO:0007516	hemocyte development (sensu Arthropoda)	7	1	0.312
GO:0014031	mesenchymal cell development	1	0	1.000
GO:0055001	muscle cell development	2	0	1.000
GO:0048627	myoblast development	5	0	1.000
GO:0022008	neurogenesis	70	5	0.413
GO:0048699	generation of neurons	66	5	0.394
GO:0007405	neuroblast proliferation	1	0	1.000
GO:0030182	neuron differentiation	59	5	0.234
GO:0048666	neuron development	51	4	0.338
GO:0031175	neurite development	42	4	0.278
GO:0016358	dendrite development	3	0	1.000
GO:0048812	neurite morphogenesis	38	3	0.448
GO:0007409	axonogenesis	36	3	0.433
GO:0048813	dendrite morphogenesis	1	0	1.000
GO:0042551	neuron maturation	6	0	1.000
GO:0048667	neuron morphogenesis during differentiation	38	3	0.448
GO:0048812	neurite morphogenesis	38	3	0.448
GO:0007409	axonogenesis	36	3	0.433
GO:0048813	dendrite morphogenesis	1	0	1.000
GO:0045664	regulation of neuron differentiation	7	0	1.000
GO:0001764	neuron migration	3	0	1.000
GO:0050767	regulation of neurogenesis	5	0	1.000
GO:0042063	gliogenesis	4	0	1.000
GO:0048666	neuron development	51	4	0.338
GO:0031175	neurite development	42	4	0.278
GO:0016358	dendrite development	3	0	1.000
GO:0048812	neurite morphogenesis	38	3	0.448
GO:0007409	axonogenesis	36	3	0.433
GO:0048813	dendrite morphogenesis	1	0	1.000
GO:0042551	neuron maturation	6	0	1.000
GO:0048667	neuron morphogenesis during differentiation	38	3	0.448
GO:0048812	neurite morphogenesis	38	3	0.448
GO:0007409	axonogenesis	36	3	0.433
GO:0048813	dendrite morphogenesis	1	0	1.000
GO:0002076	osteoblast development	1	0	1.000
GO:0007286	spermatid development	6	0	1.000
GO:0045165	cell fate commitment	7	0	1.000
GO:0045446	endothelial cell differentiation	4	0	1.000
GO:0009913	epidermal cell differentiation	11	0	1.000
GO:0030855	epithelial cell differentiation	1	0	1.000
GO:0045444	fat cell differentiation	5	0	1.000
GO:0010001	glial cell differentiation	4	0	1.000
GO:0042386	hemocyte differentiation (sensu Arthropoda)	7	1	0.312
GO:0030216	keratinocyte differentiation	14	0	1.000
GO:0002521	leukocyte differentiation	31	1	1.000
GO:0042490	mechanoreceptor differentiation	1	0	1.000
GO:0048762	mesenchymal cell differentiation	1	0	1.000
GO:0042692	muscle cell differentiation	18	0	1.000
GO:0030099	myeloid cell differentiation	27	0	0.399
GO:0030182	neuron differentiation	59	5	0.234
GO:0048666	neuron development	51	4	0.338
GO:0031175	neurite development	42	4	0.278
GO:0016358	dendrite development	3	0	1.000
GO:0048812	neurite morphogenesis	38	3	0.448
GO:0007409	axonogenesis	36	3	0.433
GO:0048813	dendrite morphogenesis	1	0	1.000
GO:0042551	neuron maturation	6	0	1.000
GO:0048667	neuron morphogenesis during differentiation	38	3	0.448
GO:0048812	neurite morphogenesis	38	3	0.448
GO:0007409	axonogenesis	36	3	0.433
GO:0048813	dendrite morphogenesis	1	0	1.000
GO:0045664	regulation of neuron differentiation	7	0	1.000
GO:0009994	oocyte differentiation	3	0	1.000
GO:0001649	osteoblast differentiation	4	0	1.000
GO:0050931	pigment cell differentiation	1	0	1.000
GO:0045595	regulation of cell differentiation	35	0	0.260
GO:0048515	spermatid differentiation	7	0	1.000
GO:0001570	vasculogenesis	7	0	1.000
GO:0008037	cell recognition	8	0	1.000
GO:0050875	cellular physiological process	6322	327	0.796
GO:0006914	autophagy	13	1	0.501
GO:0007049	cell cycle	595	29	0.774
GO:0000279	M phase	185	11	0.614
GO:0051327	M phase of meiotic cell cycle	37	3	0.440
GO:0007126	meiosis	37	3	0.440
GO:0000087	M phase of mitotic cell cycle	157	9	0.716
GO:0007067	mitosis	155	9	0.713
GO:0000090	mitotic anaphase	8	0	1.000
GO:0000089	mitotic metaphase	3	1	0.148
GO:0007091	mitotic metaphase/anaphase transition	13	0	1.000
GO:0000070	mitotic sister chromatid segregation	25	3	0.138
GO:0000093	mitotic telophase	2	0	1.000
GO:0007088	regulation of mitosis	46	2	1.000
GO:0000072	M phase specific microtubule process	1	0	1.000
GO:0051322	anaphase	8	0	1.000
GO:0051323	metaphase	3	1	0.148
GO:0051324	prophase	1	0	1.000
GO:0051326	telophase	2	0	1.000
GO:0030037	actin filament reorganization during cell cycle	1	0	1.000
GO:0007098	centrosome cycle	10	0	1.000
GO:0051325	interphase	60	3	1.000
GO:0051318	G1 phase	17	1	0.597
GO:0051319	G2 phase	3	0	1.000
GO:0051320	S phase	11	0	1.000
GO:0051329	interphase of mitotic cell cycle	59	3	1.000
GO:0051321	meiotic cell cycle	39	3	0.455
GO:0051327	M phase of meiotic cell cycle	37	3	0.440
GO:0007126	meiosis	37	3	0.440
GO:0000212	meiotic spindle organization and biogenesis	2	0	1.000
GO:0000278	mitotic cell cycle	207	12	0.635
GO:0000087	M phase of mitotic cell cycle	157	9	0.716
GO:0007067	mitosis	155	9	0.713
GO:0000090	mitotic anaphase	8	0	1.000
GO:0000089	mitotic metaphase	3	1	0.148
GO:0007091	mitotic metaphase/anaphase transition	13	0	1.000
GO:0000070	mitotic sister chromatid segregation	25	3	0.138
GO:0000093	mitotic telophase	2	0	1.000
GO:0007088	regulation of mitosis	46	2	1.000
GO:0040001	establishment of mitotic spindle localization	6	0	1.000
GO:0051329	interphase of mitotic cell cycle	59	3	1.000
GO:0007052	mitotic spindle organization and biogenesis	17	1	0.597
GO:0007346	regulation of progression through mitotic cell cycle	16	1	0.575
GO:0051726	regulation of cell cycle	399	21	0.908
GO:0000074	regulation of progression through cell cycle	398	21	0.908
GO:0000075	cell cycle checkpoint	42	2	1.000
GO:0008054	cyclin catabolism	2	0	1.000
GO:0045786	negative regulation of progression through cell cycle	145	10	0.342
GO:0007050	cell cycle arrest	59	4	0.549
GO:0045736	negative regulation of cyclin-dependent protein kinase activity	4	1	0.192
GO:0045930	negative regulation of progression through mitotic cell cycle	6	0	1.000
GO:0045787	positive regulation of progression through cell cycle	15	1	0.552
GO:0000079	regulation of cyclin-dependent protein kinase activity	34	4	0.098
GO:0007088	regulation of mitosis	46	2	1.000
GO:0007346	regulation of progression through mitotic cell cycle	16	1	0.575
GO:0008219	cell death	457	26	0.588
GO:0001906	cell killing	4	0	1.000
GO:0019835	cytolysis	9	0	1.000
GO:0012501	programmed cell death	435	24	0.739
GO:0006915	apoptosis	434	24	0.738
GO:0001783	B cell apoptosis	1	0	1.000
GO:0008632	apoptotic program	43	2	1.000
GO:0051402	neuron apoptosis	9	0	1.000
GO:0001781	neutrophil apoptosis	1	0	1.000
GO:0042981	regulation of apoptosis	279	16	0.679
GO:0043066	negative regulation of apoptosis	121	10	0.143
GO:0006916	anti-apoptosis	102	9	0.111
GO:0002903	negative regulation of B cell apoptosis	1	0	1.000
GO:0043524	negative regulation of neuron apoptosis	2	0	1.000
GO:0043065	positive regulation of apoptosis	121	6	1.000
GO:0006917	induction of apoptosis	104	5	1.000
GO:0043525	positive regulation of neuron apoptosis	2	0	1.000
GO:0002902	regulation of B cell apoptosis	1	0	1.000
GO:0043281	regulation of caspase activity	27	1	1.000
GO:0043523	regulation of neuron apoptosis	8	0	1.000
GO:0006927	transformed cell apoptosis	2	0	1.000
GO:0006926	virus-infected cell apoptosis	1	0	1.000
GO:0016244	non-apoptotic programmed cell death	1	0	1.000
GO:0043067	regulation of programmed cell death	281	16	0.681
GO:0043069	negative regulation of programmed cell death	122	10	0.146
GO:0043066	negative regulation of apoptosis	121	10	0.143
GO:0006916	anti-apoptosis	102	9	0.111
GO:0002903	negative regulation of B cell apoptosis	1	0	1.000
GO:0043524	negative regulation of neuron apoptosis	2	0	1.000
GO:0043072	negative regulation of non-apoptotic programmed cell death	1	0	1.000
GO:0043068	positive regulation of programmed cell death	122	6	1.000
GO:0012502	induction of programmed cell death	105	5	1.000
GO:0006917	induction of apoptosis	104	5	1.000
GO:0031557	induction of programmed cell death in response to chemical stimulus	1	0	1.000
GO:0043065	positive regulation of apoptosis	121	6	1.000
GO:0006917	induction of apoptosis	104	5	1.000
GO:0043525	positive regulation of neuron apoptosis	2	0	1.000
GO:0042981	regulation of apoptosis	279	16	0.679
GO:0043066	negative regulation of apoptosis	121	10	0.143
GO:0006916	anti-apoptosis	102	9	0.111
GO:0002903	negative regulation of B cell apoptosis	1	0	1.000
GO:0043524	negative regulation of neuron apoptosis	2	0	1.000
GO:0043065	positive regulation of apoptosis	121	6	1.000
GO:0006917	induction of apoptosis	104	5	1.000
GO:0043525	positive regulation of neuron apoptosis	2	0	1.000
GO:0002902	regulation of B cell apoptosis	1	0	1.000
GO:0043281	regulation of caspase activity	27	1	1.000
GO:0043523	regulation of neuron apoptosis	8	0	1.000
GO:0043070	regulation of non-apoptotic programmed cell death	1	0	1.000
GO:0051301	cell division	165	7	0.723
GO:0016049	cell growth	116	4	0.527
GO:0001558	regulation of cell growth	92	4	1.000
GO:0019725	cell homeostasis	91	5	0.812
GO:0001678	cell glucose homeostasis	1	0	1.000
GO:0006873	cell ion homeostasis	74	3	1.000
GO:0030002	anion homeostasis	1	0	1.000
GO:0030003	cation homeostasis	69	2	0.585
GO:0030005	di-, tri-valent inorganic cation homeostasis	58	2	0.769
GO:0006874	calcium ion homeostasis	47	2	1.000
GO:0006878	copper ion homeostasis	3	0	1.000
GO:0006879	iron ion homeostasis	9	0	1.000
GO:0006882	zinc ion homeostasis	1	0	1.000
GO:0006875	metal ion homeostasis	62	2	0.771
GO:0006874	calcium ion homeostasis	47	2	1.000
GO:0030007	potassium ion homeostasis	1	0	1.000
GO:0006883	sodium ion homeostasis	3	0	1.000
GO:0046916	transition metal ion homeostasis	12	0	1.000
GO:0030004	monovalent inorganic cation homeostasis	11	0	1.000
GO:0045454	cell redox homeostasis	7	1	0.312
GO:0006884	regulation of cell volume	7	2	0.048
GO:0042391	regulation of membrane potential	2	0	1.000
GO:0006928	cell motility	191	13	0.319
GO:0016477	cell migration	86	8	0.088
GO:0001539	ciliary or flagellar motility	2	0	1.000
GO:0051270	regulation of cell motility	27	4	0.049
GO:0030317	sperm motility	2	0	1.000
GO:0016043	cell organization and biogenesis	1124	57	0.885
GO:0000902	cell morphogenesis	195	10	1.000
GO:0048858	cell projection morphogenesis	38	3	0.448
GO:0048812	neurite morphogenesis	38	3	0.448
GO:0007409	axonogenesis	36	3	0.433
GO:0048813	dendrite morphogenesis	1	0	1.000
GO:0030030	cell projection organization and biogenesis	58	6	0.124
GO:0030031	cell projection biogenesis	13	2	0.144
GO:0031175	neurite development	42	4	0.278
GO:0016358	dendrite development	3	0	1.000
GO:0048812	neurite morphogenesis	38	3	0.448
GO:0007409	axonogenesis	36	3	0.433
GO:0048813	dendrite morphogenesis	1	0	1.000
GO:0031268	pseudopodium organization and biogenesis	3	0	1.000
GO:0031344	regulation of cell projection organization and biogenesis	4	0	1.000
GO:0031529	ruffle organization and biogenesis	5	1	0.235
GO:0000904	cellular morphogenesis during differentiation	38	3	0.448
GO:0048667	neuron morphogenesis during differentiation	38	3	0.448
GO:0048812	neurite morphogenesis	38	3	0.448
GO:0007409	axonogenesis	36	3	0.433
GO:0048813	dendrite morphogenesis	1	0	1.000
GO:0007163	establishment and/or maintenance of cell polarity	13	0	1.000
GO:0008360	regulation of cell shape	19	0	0.622
GO:0008361	regulation of cell size	116	4	0.527
GO:0016049	cell growth	116	4	0.527
GO:0001558	regulation of cell growth	92	4	1.000
GO:0045792	negative regulation of cell size	26	0	0.644
GO:0045793	positive regulation of cell size	6	1	0.274
GO:0051641	cellular localization	479	17	0.110
GO:0051642	centrosome localization	1	0	1.000
GO:0050000	chromosome localization	6	1	0.274
GO:0051649	establishment of cellular localization	474	17	0.109
GO:0051303	establishment of chromosome localization	6	1	0.274
GO:0051293	establishment of spindle localization	6	0	1.000
GO:0046907	intracellular transport	463	17	0.159
GO:0048193	Golgi vesicle transport	106	3	0.377
GO:0006888	ER to Golgi vesicle-mediated transport	75	1	0.186
GO:0006891	intra-Golgi vesicle-mediated transport	19	2	0.260
GO:0006892	post-Golgi vesicle-mediated transport	17	1	0.597
GO:0006890	retrograde vesicle-mediated transport, Golgi to ER	12	1	0.474
GO:0030705	cytoskeleton-dependent intracellular transport	64	4	0.575
GO:0030048	actin filament-based movement	17	1	0.597
GO:0007018	microtubule-based movement	47	3	0.735
GO:0046967	cytosol to ER transport	2	0	1.000
GO:0016197	endosome transport	27	0	0.399
GO:0015680	intracellular copper ion transport	1	0	1.000
GO:0006886	intracellular protein transport	263	11	0.571
GO:0030581	intracellular protein transport in host	1	0	1.000
GO:0048227	plasma membrane to endosome transport	1	0	1.000
GO:0006605	protein targeting	138	7	1.000
GO:0006611	protein export from nucleus	6	1	0.274
GO:0006606	protein import into nucleus	57	2	0.769
GO:0045047	protein targeting to ER	8	0	1.000
GO:0000042	protein targeting to Golgi	1	1	0.052
GO:0006622	protein targeting to lysosome	3	0	1.000
GO:0006612	protein targeting to membrane	15	0	1.000
GO:0006626	protein targeting to mitochondrion	17	0	1.000
GO:0006625	protein targeting to peroxisome	5	0	1.000
GO:0006623	protein targeting to vacuole	2	0	1.000
GO:0030970	retrograde protein transport, ER to cytosol	3	0	1.000
GO:0046795	intracellular virion transport	1	0	1.000
GO:0007041	lysosomal transport	11	0	1.000
GO:0006839	mitochondrial transport	30	1	1.000
GO:0051169	nuclear transport	82	3	0.801
GO:0051168	nuclear export	25	1	1.000
GO:0051170	nuclear import	58	2	0.769
GO:0006606	protein import into nucleus	57	2	0.769
GO:0006913	nucleocytoplasmic transport	89	3	0.630
GO:0051168	nuclear export	25	1	1.000
GO:0051170	nuclear import	58	2	0.769
GO:0006606	protein import into nucleus	57	2	0.769
GO:0046822	regulation of nucleocytoplasmic transport	21	2	0.299
GO:0043574	peroxisomal transport	6	0	1.000
GO:0007034	vacuolar transport	17	0	1.000
GO:0051668	localization within membrane	5	0	1.000
GO:0051646	mitochondrion localization	1	0	1.000
GO:0051653	spindle localization	6	0	1.000
GO:0051648	vesicle localization	1	0	1.000
GO:0048268	clathrin cage assembly	1	0	1.000
GO:0007028	cytoplasm organization and biogenesis	72	1	0.184
GO:0007044	cell-substrate junction assembly	1	0	1.000
GO:0045216	intercellular junction assembly and maintenance	11	0	1.000
GO:0042254	ribosome biogenesis and assembly	60	1	0.374
GO:0042255	ribosome assembly	2	0	1.000
GO:0007046	ribosome biogenesis	57	1	0.369
GO:0006364	rRNA processing	48	1	0.517
GO:0045229	external encapsulating structure organization and biogenesis	4	0	1.000
GO:0016044	membrane organization and biogenesis	45	2	1.000
GO:0006996	organelle organization and biogenesis	613	39	0.184
GO:0007030	Golgi organization and biogenesis	10	1	0.414
GO:0000045	autophagic vacuole formation	4	0	1.000
GO:0051276	chromosome organization and biogenesis	211	20	0.011
GO:0030261	chromosome condensation	15	1	0.552
GO:0007001	chromosome organization and biogenesis (sensu Eukaryota)	192	18	0.013
GO:0006325	establishment and/or maintenance of chromatin architecture	158	13	0.100
GO:0006333	chromatin assembly or disassembly	79	6	0.305
GO:0031497	chromatin assembly	46	4	0.301
GO:0031507	heterochromatin formation	8	1	0.348
GO:0006334	nucleosome assembly	38	3	0.448
GO:0016584	nucleosome spacing	2	0	1.000
GO:0031498	chromatin disassembly	5	1	0.235
GO:0042766	nucleosome mobilization	1	0	1.000
GO:0001672	regulation of chromatin assembly or disassembly	3	1	0.148
GO:0016568	chromatin modification	109	10	0.077
GO:0035041	sperm chromatin decondensation	1	0	1.000
GO:0032200	telomere organization and biogenesis	17	2	0.221
GO:0051383	kinetochore organization and biogenesis	4	1	0.192
GO:0043570	maintenance of DNA repeat elements	1	0	1.000
GO:0007010	cytoskeleton organization and biogenesis	268	15	0.779
GO:0030029	actin filament-based process	132	5	0.690
GO:0030036	actin cytoskeleton organization and biogenesis	116	4	0.527
GO:0031532	actin cytoskeleton reorganization	5	0	1.000
GO:0007015	actin filament organization	18	2	0.240
GO:0030047	actin modification	1	0	1.000
GO:0045010	actin nucleation	1	0	1.000
GO:0008154	actin polymerization and/or depolymerization	41	1	0.723
GO:0030042	actin filament depolymerization	15	0	1.000
GO:0030041	actin filament polymerization	19	1	1.000
GO:0008064	regulation of actin polymerization and/or depolymerization	30	0	0.404
GO:0031032	actomyosin structure organization and biogenesis	5	0	1.000
GO:0030866	cortical actin cytoskeleton organization and biogenesis	6	0	1.000
GO:0030832	regulation of actin filament length	33	0	0.416
GO:0008064	regulation of actin polymerization and/or depolymerization	30	0	0.404
GO:0051014	actin filament severing	1	0	1.000
GO:0030048	actin filament-based movement	17	1	0.597
GO:0030239	myofibril assembly	2	0	1.000
GO:0030865	cortical cytoskeleton organization and biogenesis	7	0	1.000
GO:0007016	cytoskeletal anchoring	8	1	0.348
GO:0030952	establishment and/or maintenance of cytoskeleton polarity	2	0	1.000
GO:0045103	intermediate filament-based process	5	0	1.000
GO:0007017	microtubule-based process	102	6	0.655
GO:0000072	M phase specific microtubule process	1	0	1.000
GO:0000226	microtubule cytoskeleton organization and biogenesis	57	3	1.000
GO:0007018	microtubule-based movement	47	3	0.735
GO:0051493	regulation of cytoskeleton organization and biogenesis	3	1	0.148
GO:0032185	septin cytoskeleton organization and biogenesis	2	0	1.000
GO:0007029	endoplasmic reticulum organization and biogenesis	1	0	1.000
GO:0007032	endosome organization and biogenesis	5	1	0.235
GO:0031023	microtubule organizing center organization and biogenesis	14	0	1.000
GO:0007005	mitochondrion organization and biogenesis	14	1	0.527
GO:0006997	nuclear organization and biogenesis	5	0	1.000
GO:0048285	organelle fission	4	1	0.192
GO:0048284	organelle fusion	1	0	1.000
GO:0007031	peroxisome organization and biogenesis	17	1	0.597
GO:0042254	ribosome biogenesis and assembly	60	1	0.374
GO:0042255	ribosome assembly	2	0	1.000
GO:0007046	ribosome biogenesis	57	1	0.369
GO:0006364	rRNA processing	48	1	0.517
GO:0007033	vacuole organization and biogenesis	20	1	1.000
GO:0016050	vesicle organization and biogenesis	2	0	1.000
GO:0051128	regulation of cell organization and biogenesis	48	3	0.738
GO:0051129	negative regulation of cell organization and biogenesis	24	1	1.000
GO:0051130	positive regulation of cell organization and biogenesis	5	2	0.024
GO:0008064	regulation of actin polymerization and/or depolymerization	30	0	0.404
GO:0031344	regulation of cell projection organization and biogenesis	4	0	1.000
GO:0001672	regulation of chromatin assembly or disassembly	3	1	0.148
GO:0051493	regulation of cytoskeleton organization and biogenesis	3	1	0.148
GO:0031056	regulation of histone modification	2	0	1.000
GO:0031110	regulation of microtubule polymerization or depolymerization	7	1	0.312
GO:0008283	cell proliferation	405	25	0.358
GO:0001935	endothelial cell proliferation	3	1	0.148
GO:0050673	epithelial cell proliferation	6	1	0.274
GO:0048144	fibroblast proliferation	5	1	0.235
GO:0043616	keratinocyte proliferation	1	0	1.000
GO:0046651	lymphocyte proliferation	22	1	1.000
GO:0007405	neuroblast proliferation	1	0	1.000
GO:0042127	regulation of cell proliferation	214	17	0.083
GO:0008285	negative regulation of cell proliferation	108	12	0.013
GO:0008284	positive regulation of cell proliferation	105	6	0.823
GO:0001936	regulation of endothelial cell proliferation	2	1	0.101
GO:0050678	regulation of epithelial cell proliferation	6	1	0.274
GO:0048145	regulation of fibroblast proliferation	5	1	0.235
GO:0050670	regulation of lymphocyte proliferation	14	0	1.000
GO:0048660	regulation of smooth muscle cell proliferation	3	0	1.000
GO:0048659	smooth muscle cell proliferation	3	0	1.000
GO:0044237	cellular metabolism	4538	232	0.680
GO:0006066	alcohol metabolism	180	7	0.500
GO:0046165	alcohol biosynthesis	17	2	0.221
GO:0046164	alcohol catabolism	52	3	0.751
GO:0046365	monosaccharide catabolism	52	3	0.751
GO:0019320	hexose catabolism	51	2	1.000
GO:0019317	fucose catabolism	5	0	1.000
GO:0006007	glucose catabolism	45	2	1.000
GO:0006096	glycolysis	36	2	0.711
GO:0006098	pentose-phosphate shunt	7	0	1.000
GO:0019310	myo-inositol catabolism	1	0	1.000
GO:0019323	pentose catabolism	1	1	0.052
GO:0006067	ethanol metabolism	3	0	1.000
GO:0006580	ethanolamine metabolism	3	0	1.000
GO:0005996	monosaccharide metabolism	94	5	0.817
GO:0019318	hexose metabolism	91	4	1.000
GO:0006000	fructose metabolism	10	0	1.000
GO:0006004	fucose metabolism	9	1	0.382
GO:0006012	galactose metabolism	4	0	1.000
GO:0006006	glucose metabolism	66	2	0.584
GO:0006011	UDP-glucose metabolism	2	0	1.000
GO:0006094	gluconeogenesis	12	0	1.000
GO:0051156	glucose 6-phosphate metabolism	1	0	1.000
GO:0006007	glucose catabolism	45	2	1.000
GO:0006096	glycolysis	36	2	0.711
GO:0006098	pentose-phosphate shunt	7	0	1.000
GO:0019319	hexose biosynthesis	17	2	0.221
GO:0019320	hexose catabolism	51	2	1.000
GO:0019317	fucose catabolism	5	0	1.000
GO:0006007	glucose catabolism	45	2	1.000
GO:0006096	glycolysis	36	2	0.711
GO:0006098	pentose-phosphate shunt	7	0	1.000
GO:0019310	myo-inositol catabolism	1	0	1.000
GO:0006013	mannose metabolism	7	2	0.048
GO:0006020	myo-inositol metabolism	2	0	1.000
GO:0046364	monosaccharide biosynthesis	17	2	0.221
GO:0046365	monosaccharide catabolism	52	3	0.751
GO:0019320	hexose catabolism	51	2	1.000
GO:0019317	fucose catabolism	5	0	1.000
GO:0006007	glucose catabolism	45	2	1.000
GO:0006096	glycolysis	36	2	0.711
GO:0006098	pentose-phosphate shunt	7	0	1.000
GO:0019310	myo-inositol catabolism	1	0	1.000
GO:0019323	pentose catabolism	1	1	0.052
GO:0019321	pentose metabolism	3	1	0.148
GO:0018958	phenol metabolism	10	0	1.000
GO:0019751	polyol metabolism	12	1	0.474
GO:0006670	sphingosine metabolism	1	1	0.052
GO:0016125	sterol metabolism	56	0	0.119
GO:0008203	cholesterol metabolism	54	0	0.115
GO:0016126	sterol biosynthesis	19	0	0.622
GO:0016127	sterol catabolism	2	0	1.000
GO:0006081	aldehyde metabolism	9	0	1.000
GO:0043449	alkene metabolism	16	1	0.575
GO:0009308	amine metabolism	240	10	0.555
GO:0019471	4-hydroxyproline metabolism	1	0	1.000
GO:0009309	amine biosynthesis	50	1	0.520
GO:0008652	amino acid biosynthesis	30	1	1.000
GO:0042401	biogenic amine biosynthesis	20	0	0.623
GO:0009310	amine catabolism	35	3	0.427
GO:0009063	amino acid catabolism	32	3	0.231
GO:0042402	biogenic amine catabolism	4	0	1.000
GO:0006520	amino acid metabolism	148	7	1.000
GO:0046416	D-amino acid metabolism	1	0	1.000
GO:0043038	amino acid activation	37	2	0.719
GO:0043039	tRNA aminoacylation	37	2	0.719
GO:0006418	tRNA aminoacylation for protein translation	37	2	0.719
GO:0008652	amino acid biosynthesis	30	1	1.000
GO:0009063	amino acid catabolism	32	3	0.231
GO:0043102	amino acid salvage	1	0	1.000
GO:0009072	aromatic amino acid family metabolism	12	1	0.474
GO:0009066	aspartate family amino acid metabolism	16	1	0.575
GO:0009081	branched chain family amino acid metabolism	11	1	0.445
GO:0009064	glutamine family amino acid metabolism	25	0	0.639
GO:0009075	histidine family amino acid metabolism	4	0	1.000
GO:0019794	nonprotein amino acid metabolism	2	0	1.000
GO:0006521	regulation of amino acid metabolism	13	1	0.501
GO:0009069	serine family amino acid metabolism	13	1	0.501
GO:0000096	sulfur amino acid metabolism	16	1	0.575
GO:0006040	amino sugar metabolism	21	0	0.624
GO:0006022	aminoglycan metabolism	37	2	0.719
GO:0006023	aminoglycan biosynthesis	23	1	1.000
GO:0006026	aminoglycan catabolism	5	1	0.235
GO:0030203	glycosaminoglycan metabolism	36	2	0.711
GO:0030653	beta-lactam antibiotic metabolism	1	0	1.000
GO:0006576	biogenic amine metabolism	33	0	0.416
GO:0006600	creatine metabolism	1	0	1.000
GO:0009448	gamma-aminobutyric acid metabolism	3	0	1.000
GO:0046337	phosphatidylethanolamine metabolism	3	0	1.000
GO:0030309	poly-N-acetyllactosamine metabolism	2	0	1.000
GO:0006670	sphingosine metabolism	1	1	0.052
GO:0006519	amino acid and derivative metabolism	185	7	0.501
GO:0006575	amino acid derivative metabolism	41	0	0.274
GO:0019471	4-hydroxyproline metabolism	1	0	1.000
GO:0042398	amino acid derivative biosynthesis	23	0	0.630
GO:0042219	amino acid derivative catabolism	7	0	1.000
GO:0006576	biogenic amine metabolism	33	0	0.416
GO:0009448	gamma-aminobutyric acid metabolism	3	0	1.000
GO:0046516	hypusine metabolism	2	0	1.000
GO:0006599	phosphagen metabolism	1	0	1.000
GO:0030329	prenylcysteine metabolism	1	0	1.000
GO:0006520	amino acid metabolism	148	7	1.000
GO:0046416	D-amino acid metabolism	1	0	1.000
GO:0043038	amino acid activation	37	2	0.719
GO:0043039	tRNA aminoacylation	37	2	0.719
GO:0006418	tRNA aminoacylation for protein translation	37	2	0.719
GO:0008652	amino acid biosynthesis	30	1	1.000
GO:0009063	amino acid catabolism	32	3	0.231
GO:0043102	amino acid salvage	1	0	1.000
GO:0009072	aromatic amino acid family metabolism	12	1	0.474
GO:0009066	aspartate family amino acid metabolism	16	1	0.575
GO:0009081	branched chain family amino acid metabolism	11	1	0.445
GO:0009064	glutamine family amino acid metabolism	25	0	0.639
GO:0009075	histidine family amino acid metabolism	4	0	1.000
GO:0019794	nonprotein amino acid metabolism	2	0	1.000
GO:0006521	regulation of amino acid metabolism	13	1	0.501
GO:0009069	serine family amino acid metabolism	13	1	0.501
GO:0000096	sulfur amino acid metabolism	16	1	0.575
GO:0006725	aromatic compound metabolism	66	3	1.000
GO:0044249	cellular biosynthesis	734	21	0.002
GO:0046165	alcohol biosynthesis	17	2	0.221
GO:0043450	alkene biosynthesis	13	0	1.000
GO:0042398	amino acid derivative biosynthesis	23	0	0.630
GO:0019438	aromatic compound biosynthesis	10	1	0.414
GO:0051188	cofactor biosynthesis	79	6	0.305
GO:0009108	coenzyme biosynthesis	66	5	0.394
GO:0006754	ATP biosynthesis	32	1	1.000
GO:0015986	ATP synthesis coupled proton transport	30	0	0.404
GO:0006777	Mo-molybdopterin cofactor biosynthesis	4	1	0.192
GO:0015937	coenzyme A biosynthesis	7	0	1.000
GO:0009396	folic acid and derivative biosynthesis	5	1	0.235
GO:0006750	glutathione biosynthesis	4	0	1.000
GO:0019363	pyridine nucleotide biosynthesis	6	1	0.274
GO:0045426	quinone cofactor biosynthesis	7	1	0.312
GO:0009229	thiamin diphosphate biosynthesis	1	0	1.000
GO:0006779	porphyrin biosynthesis	13	1	0.501
GO:0046504	glycerol ether biosynthesis	9	1	0.382
GO:0018130	heterocycle biosynthesis	1	0	1.000
GO:0042446	hormone biosynthesis	25	0	0.639
GO:0050665	hydrogen peroxide biosynthesis	1	0	1.000
GO:0042435	indole derivative biosynthesis	3	0	1.000
GO:0009059	macromolecule biosynthesis	464	11	0.003
GO:0043284	biopolymer biosynthesis	15	1	0.552
GO:0016051	carbohydrate biosynthesis	72	5	0.425
GO:0006412	protein biosynthesis	407	7	0.000
GO:0045341	MHC class I biosynthesis	1	0	1.000
GO:0045342	MHC class II biosynthesis	1	0	1.000
GO:0042089	cytokine biosynthesis	30	0	0.404
GO:0009101	glycoprotein biosynthesis	76	3	0.798
GO:0042983	amyloid precursor protein biosynthesis	1	0	1.000
GO:0006486	protein amino acid glycosylation	72	3	1.000
GO:0042541	hemoglobin biosynthesis	1	0	1.000
GO:0042158	lipoprotein biosynthesis	25	1	1.000
GO:0045713	low-density lipoprotein receptor biosynthesis	1	0	1.000
GO:0045212	neurotransmitter receptor biosynthesis	1	0	1.000
GO:0006417	regulation of protein biosynthesis	114	0	0.004
GO:0017148	negative regulation of protein biosynthesis	15	0	1.000
GO:0045727	positive regulation of protein biosynthesis	35	0	0.260
GO:0045343	regulation of MHC class I biosynthesis	1	0	1.000
GO:0045346	regulation of MHC class II biosynthesis	1	0	1.000
GO:0042984	regulation of amyloid precursor protein biosynthesis	1	0	1.000
GO:0042035	regulation of cytokine biosynthesis	26	0	0.644
GO:0045714	regulation of low-density lipoprotein receptor biosynthesis	1	0	1.000
GO:0050758	regulation of thymidylate synthase biosynthesis	1	0	1.000
GO:0006445	regulation of translation	79	0	0.035
GO:0016478	negative regulation of translation	6	0	1.000
GO:0045946	positive regulation of translation	13	0	1.000
GO:0043555	regulation of translation in response to stress	1	0	1.000
GO:0006450	regulation of translational fidelity	1	0	1.000
GO:0006446	regulation of translational initiation	30	0	0.404
GO:0006449	regulation of translational termination	3	0	1.000
GO:0009386	translational attenuation	2	0	1.000
GO:0006451	translational readthrough	2	0	1.000
GO:0050757	thymidylate synthase biosynthesis	1	0	1.000
GO:0043037	translation	141	2	0.035
GO:0006445	regulation of translation	79	0	0.035
GO:0016478	negative regulation of translation	6	0	1.000
GO:0045946	positive regulation of translation	13	0	1.000
GO:0043555	regulation of translation in response to stress	1	0	1.000
GO:0006450	regulation of translational fidelity	1	0	1.000
GO:0006446	regulation of translational initiation	30	0	0.404
GO:0006449	regulation of translational termination	3	0	1.000
GO:0009386	translational attenuation	2	0	1.000
GO:0006451	translational readthrough	2	0	1.000
GO:0006418	tRNA aminoacylation for protein translation	37	2	0.719
GO:0006414	translational elongation	14	0	1.000
GO:0006413	translational initiation	50	0	0.112
GO:0006446	regulation of translational initiation	30	0	0.404
GO:0006415	translational termination	5	0	1.000
GO:0042136	neurotransmitter biosynthesis	7	0	1.000
GO:0044271	nitrogen compound biosynthesis	50	1	0.520
GO:0009309	amine biosynthesis	50	1	0.520
GO:0008652	amino acid biosynthesis	30	1	1.000
GO:0042401	biogenic amine biosynthesis	20	0	0.623
GO:0046112	nucleobase biosynthesis	9	0	1.000
GO:0009163	nucleoside biosynthesis	2	0	1.000
GO:0009165	nucleotide biosynthesis	90	4	1.000
GO:0009190	cyclic nucleotide biosynthesis	11	1	0.445
GO:0009263	deoxyribonucleotide biosynthesis	2	0	1.000
GO:0009133	nucleoside diphosphate biosynthesis	1	0	1.000
GO:0009124	nucleoside monophosphate biosynthesis	17	0	1.000
GO:0009142	nucleoside triphosphate biosynthesis	46	2	1.000
GO:0009145	purine nucleoside triphosphate biosynthesis	45	2	1.000
GO:0009206	purine ribonucleoside triphosphate biosynthesis	45	2	1.000
GO:0006754	ATP biosynthesis	32	1	1.000
GO:0015986	ATP synthesis coupled proton transport	30	0	0.404
GO:0006183	GTP biosynthesis	13	1	0.501
GO:0009201	ribonucleoside triphosphate biosynthesis	46	2	1.000
GO:0009206	purine ribonucleoside triphosphate biosynthesis	45	2	1.000
GO:0006754	ATP biosynthesis	32	1	1.000
GO:0015986	ATP synthesis coupled proton transport	30	0	0.404
GO:0006183	GTP biosynthesis	13	1	0.501
GO:0009209	pyrimidine ribonucleoside triphosphate biosynthesis	12	1	0.474
GO:0006164	purine nucleotide biosynthesis	61	2	0.771
GO:0009153	purine deoxyribonucleotide biosynthesis	1	0	1.000
GO:0009136	purine nucleoside diphosphate biosynthesis	1	0	1.000
GO:0009127	purine nucleoside monophosphate biosynthesis	11	0	1.000
GO:0009145	purine nucleoside triphosphate biosynthesis	45	2	1.000
GO:0009206	purine ribonucleoside triphosphate biosynthesis	45	2	1.000
GO:0006754	ATP biosynthesis	32	1	1.000
GO:0015986	ATP synthesis coupled proton transport	30	0	0.404
GO:0006183	GTP biosynthesis	13	1	0.501
GO:0009152	purine ribonucleotide biosynthesis	57	2	0.769
GO:0009180	purine ribonucleoside diphosphate biosynthesis	1	0	1.000
GO:0009168	purine ribonucleoside monophosphate biosynthesis	11	0	1.000
GO:0009206	purine ribonucleoside triphosphate biosynthesis	45	2	1.000
GO:0006754	ATP biosynthesis	32	1	1.000
GO:0015986	ATP synthesis coupled proton transport	30	0	0.404
GO:0006183	GTP biosynthesis	13	1	0.501
GO:0019363	pyridine nucleotide biosynthesis	6	1	0.274
GO:0006221	pyrimidine nucleotide biosynthesis	18	1	0.618
GO:0009260	ribonucleotide biosynthesis	63	2	0.773
GO:0009152	purine ribonucleotide biosynthesis	57	2	0.769
GO:0009180	purine ribonucleoside diphosphate biosynthesis	1	0	1.000
GO:0009168	purine ribonucleoside monophosphate biosynthesis	11	0	1.000
GO:0009206	purine ribonucleoside triphosphate biosynthesis	45	2	1.000
GO:0006754	ATP biosynthesis	32	1	1.000
GO:0015986	ATP synthesis coupled proton transport	30	0	0.404
GO:0006183	GTP biosynthesis	13	1	0.501
GO:0009220	pyrimidine ribonucleotide biosynthesis	15	1	0.552
GO:0009188	ribonucleoside diphosphate biosynthesis	1	0	1.000
GO:0009156	ribonucleoside monophosphate biosynthesis	16	0	1.000
GO:0009201	ribonucleoside triphosphate biosynthesis	46	2	1.000
GO:0009206	purine ribonucleoside triphosphate biosynthesis	45	2	1.000
GO:0006754	ATP biosynthesis	32	1	1.000
GO:0015986	ATP synthesis coupled proton transport	30	0	0.404
GO:0006183	GTP biosynthesis	13	1	0.501
GO:0009209	pyrimidine ribonucleoside triphosphate biosynthesis	12	1	0.474
GO:0009226	nucleotide-sugar biosynthesis	3	1	0.148
GO:0016053	organic acid biosynthesis	45	1	0.730
GO:0046394	carboxylic acid biosynthesis	45	1	0.730
GO:0006699	bile acid biosynthesis	3	0	1.000
GO:0006633	fatty acid biosynthesis	39	1	0.722
GO:0046399	glucuronate biosynthesis	1	0	1.000
GO:0006654	phosphatidic acid biosynthesis	2	0	1.000
GO:0043043	peptide biosynthesis	3	0	1.000
GO:0046148	pigment biosynthesis	22	1	1.000
GO:0031326	regulation of cellular biosynthesis	117	0	0.003
GO:0031327	negative regulation of cellular biosynthesis	16	0	1.000
GO:0031328	positive regulation of cellular biosynthesis	36	0	0.261
GO:0046889	positive regulation of lipid biosynthesis	1	0	1.000
GO:0045727	positive regulation of protein biosynthesis	35	0	0.260
GO:0043255	regulation of carbohydrate biosynthesis	2	0	1.000
GO:0046890	regulation of lipid biosynthesis	4	0	1.000
GO:0006417	regulation of protein biosynthesis	114	0	0.004
GO:0017148	negative regulation of protein biosynthesis	15	0	1.000
GO:0045727	positive regulation of protein biosynthesis	35	0	0.260
GO:0045343	regulation of MHC class I biosynthesis	1	0	1.000
GO:0045346	regulation of MHC class II biosynthesis	1	0	1.000
GO:0042984	regulation of amyloid precursor protein biosynthesis	1	0	1.000
GO:0042035	regulation of cytokine biosynthesis	26	0	0.644
GO:0045714	regulation of low-density lipoprotein receptor biosynthesis	1	0	1.000
GO:0050758	regulation of thymidylate synthase biosynthesis	1	0	1.000
GO:0006445	regulation of translation	79	0	0.035
GO:0016478	negative regulation of translation	6	0	1.000
GO:0045946	positive regulation of translation	13	0	1.000
GO:0043555	regulation of translation in response to stress	1	0	1.000
GO:0006450	regulation of translational fidelity	1	0	1.000
GO:0006446	regulation of translational initiation	30	0	0.404
GO:0006449	regulation of translational termination	3	0	1.000
GO:0009386	translational attenuation	2	0	1.000
GO:0006451	translational readthrough	2	0	1.000
GO:0044272	sulfur compound biosynthesis	29	2	0.662
GO:0009110	vitamin biosynthesis	10	1	0.414
GO:0044248	cellular catabolism	330	12	0.252
GO:0006308	DNA catabolism	11	1	0.445
GO:0046164	alcohol catabolism	52	3	0.751
GO:0046365	monosaccharide catabolism	52	3	0.751
GO:0019320	hexose catabolism	51	2	1.000
GO:0019317	fucose catabolism	5	0	1.000
GO:0006007	glucose catabolism	45	2	1.000
GO:0006096	glycolysis	36	2	0.711
GO:0006098	pentose-phosphate shunt	7	0	1.000
GO:0019310	myo-inositol catabolism	1	0	1.000
GO:0019323	pentose catabolism	1	1	0.052
GO:0042219	amino acid derivative catabolism	7	0	1.000
GO:0017001	antibiotic catabolism	1	0	1.000
GO:0019439	aromatic compound catabolism	14	1	0.527
GO:0016998	cell wall catabolism	1	0	1.000
GO:0044242	cellular lipid catabolism	21	1	1.000
GO:0044265	cellular macromolecule catabolism	220	7	0.216
GO:0006401	RNA catabolism	32	0	0.411
GO:0044275	cellular carbohydrate catabolism	67	4	0.778
GO:0046348	amino sugar catabolism	5	0	1.000
GO:0006026	aminoglycan catabolism	5	1	0.235
GO:0044247	cellular polysaccharide catabolism	9	0	1.000
GO:0046365	monosaccharide catabolism	52	3	0.751
GO:0019320	hexose catabolism	51	2	1.000
GO:0019317	fucose catabolism	5	0	1.000
GO:0006007	glucose catabolism	45	2	1.000
GO:0006096	glycolysis	36	2	0.711
GO:0006098	pentose-phosphate shunt	7	0	1.000
GO:0019310	myo-inositol catabolism	1	0	1.000
GO:0019323	pentose catabolism	1	1	0.052
GO:0009253	peptidoglycan catabolism	1	0	1.000
GO:0044257	cellular protein catabolism	121	3	0.217
GO:0051603	proteolysis during cellular protein catabolism	121	3	0.217
GO:0030574	collagen catabolism	9	1	0.382
GO:0006515	misfolded or incompletely synthesized protein catabolism	9	0	1.000
GO:0019941	modification-dependent protein catabolism	111	2	0.129
GO:0006511	ubiquitin-dependent protein catabolism	111	2	0.129
GO:0030327	prenylated protein catabolism	1	0	1.000
GO:0043632	modification-dependent macromolecule catabolism	111	2	0.129
GO:0019941	modification-dependent protein catabolism	111	2	0.129
GO:0006511	ubiquitin-dependent protein catabolism	111	2	0.129
GO:0051187	cofactor catabolism	19	0	0.622
GO:0044269	glycerol ether catabolism	1	0	1.000
GO:0042447	hormone catabolism	3	0	1.000
GO:0042744	hydrogen peroxide catabolism	5	0	1.000
GO:0042135	neurotransmitter catabolism	6	0	1.000
GO:0044270	nitrogen compound catabolism	38	3	0.448
GO:0009310	amine catabolism	35	3	0.427
GO:0009063	amino acid catabolism	32	3	0.231
GO:0042402	biogenic amine catabolism	4	0	1.000
GO:0009440	cyanate catabolism	3	0	1.000
GO:0046113	nucleobase catabolism	1	0	1.000
GO:0009164	nucleoside catabolism	3	0	1.000
GO:0009166	nucleotide catabolism	10	1	0.414
GO:0019754	one-carbon compound catabolism	3	0	1.000
GO:0016054	organic acid catabolism	9	0	1.000
GO:0043171	peptide catabolism	1	0	1.000
GO:0046149	pigment catabolism	1	0	1.000
GO:0044273	sulfur compound catabolism	1	0	1.000
GO:0044255	cellular lipid metabolism	350	17	0.902
GO:0044242	cellular lipid catabolism	21	1	1.000
GO:0006631	fatty acid metabolism	98	6	0.644
GO:0006637	acyl-CoA metabolism	5	0	1.000
GO:0019369	arachidonic acid metabolism	3	0	1.000
GO:0006633	fatty acid biosynthesis	39	1	0.722
GO:0009062	fatty acid catabolism	4	0	1.000
GO:0006636	fatty acid desaturation	5	0	1.000
GO:0019395	fatty acid oxidation	20	2	0.280
GO:0006690	icosanoid metabolism	24	1	1.000
GO:0001676	long-chain fatty acid metabolism	1	0	1.000
GO:0051791	medium-chain fatty acid metabolism	1	0	1.000
GO:0019217	regulation of fatty acid metabolism	4	0	1.000
GO:0046459	short-chain fatty acid metabolism	1	0	1.000
GO:0000038	very-long-chain fatty acid metabolism	3	0	1.000
GO:0046486	glycerolipid metabolism	14	1	0.527
GO:0006720	isoprenoid metabolism	14	0	1.000
GO:0008610	lipid biosynthesis	183	7	0.500
GO:0006633	fatty acid biosynthesis	39	1	0.722
GO:0045017	glycerolipid biosynthesis	9	1	0.382
GO:0008299	isoprenoid biosynthesis	10	0	1.000
GO:0009103	lipopolysaccharide biosynthesis	4	1	0.192
GO:0046467	membrane lipid biosynthesis	65	4	0.581
GO:0009247	glycolipid biosynthesis	12	0	1.000
GO:0008654	phospholipid biosynthesis	52	4	0.347
GO:0046474	glycerophospholipid biosynthesis	31	2	0.675
GO:0006646	phosphatidylethanolamine biosynthesis	3	0	1.000
GO:0006663	platelet activating factor biosynthesis	1	0	1.000
GO:0006686	sphingomyelin biosynthesis	1	0	1.000
GO:0030148	sphingolipid biosynthesis	14	0	1.000
GO:0046460	neutral lipid biosynthesis	8	1	0.348
GO:0046890	regulation of lipid biosynthesis	4	0	1.000
GO:0006694	steroid biosynthesis	54	0	0.115
GO:0030258	lipid modification	12	1	0.474
GO:0008653	lipopolysaccharide metabolism	4	1	0.192
GO:0006643	membrane lipid metabolism	111	8	0.383
GO:0006664	glycolipid metabolism	20	0	0.623
GO:0046467	membrane lipid biosynthesis	65	4	0.581
GO:0009247	glycolipid biosynthesis	12	0	1.000
GO:0008654	phospholipid biosynthesis	52	4	0.347
GO:0046474	glycerophospholipid biosynthesis	31	2	0.675
GO:0006646	phosphatidylethanolamine biosynthesis	3	0	1.000
GO:0006663	platelet activating factor biosynthesis	1	0	1.000
GO:0006686	sphingomyelin biosynthesis	1	0	1.000
GO:0030148	sphingolipid biosynthesis	14	0	1.000
GO:0046466	membrane lipid catabolism	10	1	0.414
GO:0006644	phospholipid metabolism	76	4	1.000
GO:0006650	glycerophospholipid metabolism	40	2	1.000
GO:0046474	glycerophospholipid biosynthesis	31	2	0.675
GO:0046475	glycerophospholipid catabolism	1	0	1.000
GO:0046473	phosphatidic acid metabolism	2	0	1.000
GO:0046470	phosphatidylcholine metabolism	3	1	0.148
GO:0006658	phosphatidylserine metabolism	5	0	1.000
GO:0030384	phosphoinositide metabolism	27	1	1.000
GO:0046337	phosphatidylethanolamine metabolism	3	0	1.000
GO:0008654	phospholipid biosynthesis	52	4	0.347
GO:0046474	glycerophospholipid biosynthesis	31	2	0.675
GO:0006646	phosphatidylethanolamine biosynthesis	3	0	1.000
GO:0006663	platelet activating factor biosynthesis	1	0	1.000
GO:0006686	sphingomyelin biosynthesis	1	0	1.000
GO:0009395	phospholipid catabolism	3	0	1.000
GO:0046469	platelet activating factor metabolism	1	0	1.000
GO:0006684	sphingomyelin metabolism	4	0	1.000
GO:0006665	sphingolipid metabolism	40	3	0.463
GO:0006638	neutral lipid metabolism	13	1	0.501
GO:0008202	steroid metabolism	109	1	0.046
GO:0008207	C21-steroid hormone metabolism	15	0	1.000
GO:0008209	androgen metabolism	6	0	1.000
GO:0008206	bile acid metabolism	9	1	0.382
GO:0008210	estrogen metabolism	4	0	1.000
GO:0008211	glucocorticoid metabolism	3	0	1.000
GO:0019218	regulation of steroid metabolism	4	0	1.000
GO:0006694	steroid biosynthesis	54	0	0.115
GO:0006706	steroid catabolism	7	0	1.000
GO:0016125	sterol metabolism	56	0	0.119
GO:0008203	cholesterol metabolism	54	0	0.115
GO:0016126	sterol biosynthesis	19	0	0.622
GO:0016127	sterol catabolism	2	0	1.000
GO:0044260	cellular macromolecule metabolism	1884	64	0.000
GO:0008154	actin polymerization and/or depolymerization	41	1	0.723
GO:0030042	actin filament depolymerization	15	0	1.000
GO:0030041	actin filament polymerization	19	1	1.000
GO:0008064	regulation of actin polymerization and/or depolymerization	30	0	0.404
GO:0044264	cellular polysaccharide metabolism	36	2	0.711
GO:0044267	cellular protein metabolism	1848	62	0.000
GO:0044257	cellular protein catabolism	121	3	0.217
GO:0051603	proteolysis during cellular protein catabolism	121	3	0.217
GO:0030574	collagen catabolism	9	1	0.382
GO:0006515	misfolded or incompletely synthesized protein catabolism	9	0	1.000
GO:0019941	modification-dependent protein catabolism	111	2	0.129
GO:0006511	ubiquitin-dependent protein catabolism	111	2	0.129
GO:0030327	prenylated protein catabolism	1	0	1.000
GO:0042107	cytokine metabolism	30	0	0.404
GO:0050755	chemokine metabolism	4	0	1.000
GO:0042089	cytokine biosynthesis	30	0	0.404
GO:0009100	glycoprotein metabolism	88	4	1.000
GO:0050435	beta-amyloid metabolism	9	1	0.382
GO:0009101	glycoprotein biosynthesis	76	3	0.798
GO:0042983	amyloid precursor protein biosynthesis	1	0	1.000
GO:0006486	protein amino acid glycosylation	72	3	1.000
GO:0006516	glycoprotein catabolism	8	1	0.348
GO:0020027	hemoglobin metabolism	1	0	1.000
GO:0042157	lipoprotein metabolism	37	1	1.000
GO:0006412	protein biosynthesis	407	7	0.000
GO:0045341	MHC class I biosynthesis	1	0	1.000
GO:0045342	MHC class II biosynthesis	1	0	1.000
GO:0042089	cytokine biosynthesis	30	0	0.404
GO:0009101	glycoprotein biosynthesis	76	3	0.798
GO:0042983	amyloid precursor protein biosynthesis	1	0	1.000
GO:0006486	protein amino acid glycosylation	72	3	1.000
GO:0042541	hemoglobin biosynthesis	1	0	1.000
GO:0042158	lipoprotein biosynthesis	25	1	1.000
GO:0045713	low-density lipoprotein receptor biosynthesis	1	0	1.000
GO:0045212	neurotransmitter receptor biosynthesis	1	0	1.000
GO:0006417	regulation of protein biosynthesis	114	0	0.004
GO:0017148	negative regulation of protein biosynthesis	15	0	1.000
GO:0045727	positive regulation of protein biosynthesis	35	0	0.260
GO:0045343	regulation of MHC class I biosynthesis	1	0	1.000
GO:0045346	regulation of MHC class II biosynthesis	1	0	1.000
GO:0042984	regulation of amyloid precursor protein biosynthesis	1	0	1.000
GO:0042035	regulation of cytokine biosynthesis	26	0	0.644
GO:0045714	regulation of low-density lipoprotein receptor biosynthesis	1	0	1.000
GO:0050758	regulation of thymidylate synthase biosynthesis	1	0	1.000
GO:0006445	regulation of translation	79	0	0.035
GO:0016478	negative regulation of translation	6	0	1.000
GO:0045946	positive regulation of translation	13	0	1.000
GO:0043555	regulation of translation in response to stress	1	0	1.000
GO:0006450	regulation of translational fidelity	1	0	1.000
GO:0006446	regulation of translational initiation	30	0	0.404
GO:0006449	regulation of translational termination	3	0	1.000
GO:0009386	translational attenuation	2	0	1.000
GO:0006451	translational readthrough	2	0	1.000
GO:0050757	thymidylate synthase biosynthesis	1	0	1.000
GO:0043037	translation	141	2	0.035
GO:0006445	regulation of translation	79	0	0.035
GO:0016478	negative regulation of translation	6	0	1.000
GO:0045946	positive regulation of translation	13	0	1.000
GO:0043555	regulation of translation in response to stress	1	0	1.000
GO:0006450	regulation of translational fidelity	1	0	1.000
GO:0006446	regulation of translational initiation	30	0	0.404
GO:0006449	regulation of translational termination	3	0	1.000
GO:0009386	translational attenuation	2	0	1.000
GO:0006451	translational readthrough	2	0	1.000
GO:0006418	tRNA aminoacylation for protein translation	37	2	0.719
GO:0006414	translational elongation	14	0	1.000
GO:0006413	translational initiation	50	0	0.112
GO:0006446	regulation of translational initiation	30	0	0.404
GO:0006415	translational termination	5	0	1.000
GO:0051261	protein depolymerization	22	1	1.000
GO:0006457	protein folding	174	6	0.386
GO:0051604	protein maturation	1	0	1.000
GO:0006464	protein modification	1068	41	0.031
GO:0032020	ISG15-protein conjugation	1	0	1.000
GO:0030047	actin modification	1	0	1.000
GO:0016570	histone modification	23	1	1.000
GO:0018149	peptide cross-linking	14	0	1.000
GO:0018410	peptide or protein carboxyl-terminal blocking	1	0	1.000
GO:0018193	peptidyl-amino acid modification	51	2	1.000
GO:0006471	protein amino acid ADP-ribosylation	26	2	0.395
GO:0043543	protein amino acid acylation	16	0	1.000
GO:0008213	protein amino acid alkylation	8	0	1.000
GO:0018214	protein amino acid carboxylation	1	0	1.000
GO:0006476	protein amino acid deacetylation	13	1	0.501
GO:0008214	protein amino acid dealkylation	1	0	1.000
GO:0018277	protein amino acid deamination	1	0	1.000
GO:0006470	protein amino acid dephosphorylation	96	6	0.640
GO:0018350	protein amino acid esterification	2	0	1.000
GO:0006486	protein amino acid glycosylation	72	3	1.000
GO:0006497	protein amino acid lipidation	25	1	1.000
GO:0006468	protein amino acid phosphorylation	392	16	0.351
GO:0018184	protein amino acid polyamination	1	0	1.000
GO:0006477	protein amino acid sulfation	7	0	1.000
GO:0016598	protein arginylation	1	0	1.000
GO:0045116	protein neddylation	1	0	1.000
GO:0016485	protein processing	39	1	0.722
GO:0016925	protein sumoylation	2	0	1.000
GO:0006467	protein thiol-disulfide exchange	2	0	1.000
GO:0018298	protein-chromophore linkage	4	1	0.192
GO:0018065	protein-cofactor linkage	4	0	1.000
GO:0031399	regulation of protein modification	4	0	1.000
GO:0006512	ubiquitin cycle	316	9	0.052
GO:0016579	protein deubiquitination	4	0	1.000
GO:0016567	protein ubiquitination	54	2	1.000
GO:0006511	ubiquitin-dependent protein catabolism	111	2	0.129
GO:0051258	protein polymerization	31	1	1.000
GO:0030091	protein repair	1	1	0.052
GO:0006029	proteoglycan metabolism	24	1	1.000
GO:0006508	proteolysis	404	10	0.008
GO:0006510	ATP-dependent proteolysis	4	0	1.000
GO:0002077	acrosome matrix dispersal	1	0	1.000
GO:0002541	activation of plasma proteins during acute inflammatory response	24	1	1.000
GO:0006509	membrane protein ectodomain proteolysis	11	1	0.445
GO:0031293	membrane protein intracellular domain proteolysis	1	0	1.000
GO:0051603	proteolysis during cellular protein catabolism	121	3	0.217
GO:0030574	collagen catabolism	9	1	0.382
GO:0006515	misfolded or incompletely synthesized protein catabolism	9	0	1.000
GO:0019941	modification-dependent protein catabolism	111	2	0.129
GO:0006511	ubiquitin-dependent protein catabolism	111	2	0.129
GO:0030327	prenylated protein catabolism	1	0	1.000
GO:0030162	regulation of proteolysis	8	0	1.000
GO:0043112	receptor metabolism	2	0	1.000
GO:0031647	regulation of protein stability	11	1	0.445
GO:0051186	cofactor metabolism	122	6	1.000
GO:0046034	ATP metabolism	35	1	1.000
GO:0006754	ATP biosynthesis	32	1	1.000
GO:0015986	ATP synthesis coupled proton transport	30	0	0.404
GO:0006200	ATP catabolism	1	0	1.000
GO:0006768	biotin metabolism	2	0	1.000
GO:0006732	coenzyme metabolism	102	5	1.000
GO:0046491	L-methylmalonyl-CoA metabolism	1	0	1.000
GO:0006084	acetyl-CoA metabolism	20	0	0.623
GO:0006637	acyl-CoA metabolism	5	0	1.000
GO:0009108	coenzyme biosynthesis	66	5	0.394
GO:0006754	ATP biosynthesis	32	1	1.000
GO:0015986	ATP synthesis coupled proton transport	30	0	0.404
GO:0006777	Mo-molybdopterin cofactor biosynthesis	4	1	0.192
GO:0015937	coenzyme A biosynthesis	7	0	1.000
GO:0009396	folic acid and derivative biosynthesis	5	1	0.235
GO:0006750	glutathione biosynthesis	4	0	1.000
GO:0019363	pyridine nucleotide biosynthesis	6	1	0.274
GO:0045426	quinone cofactor biosynthesis	7	1	0.312
GO:0009229	thiamin diphosphate biosynthesis	1	0	1.000
GO:0009109	coenzyme catabolism	16	0	1.000
GO:0006749	glutathione metabolism	5	0	1.000
GO:0006752	group transfer coenzyme metabolism	46	2	1.000
GO:0015936	coenzyme A metabolism	8	0	1.000
GO:0006760	folic acid and derivative metabolism	6	1	0.274
GO:0006753	nucleoside phosphate metabolism	32	1	1.000
GO:0006754	ATP biosynthesis	32	1	1.000
GO:0015986	ATP synthesis coupled proton transport	30	0	0.404
GO:0043545	molybdopterin cofactor metabolism	4	1	0.192
GO:0006733	oxidoreduction coenzyme metabolism	20	2	0.280
GO:0006104	succinyl-CoA metabolism	2	0	1.000
GO:0042357	thiamin diphosphate metabolism	1	0	1.000
GO:0051188	cofactor biosynthesis	79	6	0.305
GO:0009108	coenzyme biosynthesis	66	5	0.394
GO:0006754	ATP biosynthesis	32	1	1.000
GO:0015986	ATP synthesis coupled proton transport	30	0	0.404
GO:0006777	Mo-molybdopterin cofactor biosynthesis	4	1	0.192
GO:0015937	coenzyme A biosynthesis	7	0	1.000
GO:0009396	folic acid and derivative biosynthesis	5	1	0.235
GO:0006750	glutathione biosynthesis	4	0	1.000
GO:0019363	pyridine nucleotide biosynthesis	6	1	0.274
GO:0045426	quinone cofactor biosynthesis	7	1	0.312
GO:0009229	thiamin diphosphate biosynthesis	1	0	1.000
GO:0006779	porphyrin biosynthesis	13	1	0.501
GO:0051187	cofactor catabolism	19	0	0.622
GO:0006778	porphyrin metabolism	16	1	0.575
GO:0042375	quinone cofactor metabolism	7	1	0.312
GO:0017144	drug metabolism	3	0	1.000
GO:0006091	generation of precursor metabolites and energy	360	12	0.114
GO:0006118	electron transport	210	6	0.154
GO:0015980	energy derivation by oxidation of organic compounds	109	4	0.662
GO:0045333	cellular respiration	28	0	0.400
GO:0006112	energy reserve metabolism	27	2	0.649
GO:0006092	main pathways of carbohydrate metabolism	70	2	0.586
GO:0006094	gluconeogenesis	12	0	1.000
GO:0006096	glycolysis	36	2	0.711
GO:0006098	pentose-phosphate shunt	7	0	1.000
GO:0006099	tricarboxylic acid cycle	16	0	1.000
GO:0006100	tricarboxylic acid cycle intermediate metabolism	14	0	1.000
GO:0006119	oxidative phosphorylation	59	1	0.372
GO:0042773	ATP synthesis coupled electron transport	27	1	1.000
GO:0015986	ATP synthesis coupled proton transport	30	0	0.404
GO:0006662	glycerol ether metabolism	14	1	0.527
GO:0046483	heterocycle metabolism	45	2	1.000
GO:0042445	hormone metabolism	40	0	0.270
GO:0043094	metabolic compound salvage	6	0	1.000
GO:0042133	neurotransmitter metabolism	18	0	1.000
GO:0006139	nucleobase, nucleoside, nucleotide and nucleic acid metabolism	2184	141	0.003
GO:0006259	DNA metabolism	460	31	0.129
GO:0006308	DNA catabolism	11	1	0.445
GO:0032392	DNA geometric change	10	2	0.092
GO:0015074	DNA integration	1	0	1.000
GO:0006266	DNA ligation	6	0	1.000
GO:0006304	DNA modification	15	2	0.182
GO:0006323	DNA packaging	166	14	0.074
GO:0006325	establishment and/or maintenance of chromatin architecture	158	13	0.100
GO:0006333	chromatin assembly or disassembly	79	6	0.305
GO:0031497	chromatin assembly	46	4	0.301
GO:0031507	heterochromatin formation	8	1	0.348
GO:0006334	nucleosome assembly	38	3	0.448
GO:0016584	nucleosome spacing	2	0	1.000
GO:0031498	chromatin disassembly	5	1	0.235
GO:0042766	nucleosome mobilization	1	0	1.000
GO:0001672	regulation of chromatin assembly or disassembly	3	1	0.148
GO:0016568	chromatin modification	109	10	0.077
GO:0035041	sperm chromatin decondensation	1	0	1.000
GO:0006310	DNA recombination	55	3	0.763
GO:0006281	DNA repair	187	13	0.246
GO:0006260	DNA replication	135	5	0.558
GO:0000731	DNA synthesis during DNA repair	4	0	1.000
GO:0006261	DNA-dependent DNA replication	66	3	1.000
GO:0006265	DNA topological change	8	1	0.348
GO:0043570	maintenance of DNA repeat elements	1	0	1.000
GO:0006280	mutagenesis	3	1	0.148
GO:0051052	regulation of DNA metabolism	36	2	0.711
GO:0016070	RNA metabolism	377	17	0.634
GO:0006401	RNA catabolism	32	0	0.411
GO:0009451	RNA modification	14	1	0.527
GO:0006396	RNA processing	310	17	0.794
GO:0031123	RNA 3'-end processing	14	1	0.527
GO:0009452	RNA capping	2	0	1.000
GO:0008380	RNA splicing	164	7	0.723
GO:0000394	RNA splicing, via endonucleolytic cleavage and ligation	3	0	1.000
GO:0000375	RNA splicing, via transesterification reactions	56	3	0.767
GO:0000377	RNA splicing, via transesterification reactions with bulged adenosine as...	56	3	0.767
GO:0000398	nuclear mRNA splicing, via spliceosome	56	3	0.767
GO:0043484	regulation of RNA splicing	1	0	1.000
GO:0031050	dsRNA fragmentation	1	0	1.000
GO:0006397	mRNA processing	184	7	0.501
GO:0031124	mRNA 3'-end processing	14	1	0.527
GO:0006370	mRNA capping	2	0	1.000
GO:0006379	mRNA cleavage	6	0	1.000
GO:0000398	nuclear mRNA splicing, via spliceosome	56	3	0.767
GO:0050684	regulation of mRNA processing	5	1	0.235
GO:0006364	rRNA processing	48	1	0.517
GO:0016180	snRNA processing	4	0	1.000
GO:0008033	tRNA processing	36	4	0.115
GO:0016071	mRNA metabolism	212	7	0.270
GO:0008334	histone mRNA metabolism	2	0	1.000
GO:0006402	mRNA catabolism	20	0	0.623
GO:0016556	mRNA modification	2	0	1.000
GO:0006397	mRNA processing	184	7	0.501
GO:0031124	mRNA 3'-end processing	14	1	0.527
GO:0006370	mRNA capping	2	0	1.000
GO:0006379	mRNA cleavage	6	0	1.000
GO:0000398	nuclear mRNA splicing, via spliceosome	56	3	0.767
GO:0050684	regulation of mRNA processing	5	1	0.235
GO:0043488	regulation of mRNA stability	5	0	1.000
GO:0016072	rRNA metabolism	50	1	0.520
GO:0016075	rRNA catabolism	1	0	1.000
GO:0000154	rRNA modification	2	0	1.000
GO:0006364	rRNA processing	48	1	0.517
GO:0051252	regulation of RNA metabolism	12	1	0.474
GO:0016073	snRNA metabolism	4	0	1.000
GO:0006399	tRNA metabolism	71	4	0.787
GO:0043039	tRNA aminoacylation	37	2	0.719
GO:0006418	tRNA aminoacylation for protein translation	37	2	0.719
GO:0016078	tRNA catabolism	1	0	1.000
GO:0006400	tRNA modification	5	0	1.000
GO:0008033	tRNA processing	36	4	0.115
GO:0016458	gene silencing	14	2	0.163
GO:0006349	imprinting	3	1	0.148
GO:0009112	nucleobase metabolism	14	0	1.000
GO:0009116	nucleoside metabolism	21	0	0.624
GO:0009117	nucleotide metabolism	132	8	0.557
GO:0009187	cyclic nucleotide metabolism	16	2	0.201
GO:0009262	deoxyribonucleotide metabolism	7	0	1.000
GO:0009132	nucleoside diphosphate metabolism	4	1	0.192
GO:0009123	nucleoside monophosphate metabolism	17	0	1.000
GO:0009141	nucleoside triphosphate metabolism	50	2	1.000
GO:0009200	deoxyribonucleoside triphosphate metabolism	1	0	1.000
GO:0009142	nucleoside triphosphate biosynthesis	46	2	1.000
GO:0009145	purine nucleoside triphosphate biosynthesis	45	2	1.000
GO:0009206	purine ribonucleoside triphosphate biosynthesis	45	2	1.000
GO:0006754	ATP biosynthesis	32	1	1.000
GO:0015986	ATP synthesis coupled proton transport	30	0	0.404
GO:0006183	GTP biosynthesis	13	1	0.501
GO:0009201	ribonucleoside triphosphate biosynthesis	46	2	1.000
GO:0009206	purine ribonucleoside triphosphate biosynthesis	45	2	1.000
GO:0006754	ATP biosynthesis	32	1	1.000
GO:0015986	ATP synthesis coupled proton transport	30	0	0.404
GO:0006183	GTP biosynthesis	13	1	0.501
GO:0009209	pyrimidine ribonucleoside triphosphate biosynthesis	12	1	0.474
GO:0009143	nucleoside triphosphate catabolism	1	0	1.000
GO:0009144	purine nucleoside triphosphate metabolism	48	2	1.000
GO:0009145	purine nucleoside triphosphate biosynthesis	45	2	1.000
GO:0009206	purine ribonucleoside triphosphate biosynthesis	45	2	1.000
GO:0006754	ATP biosynthesis	32	1	1.000
GO:0015986	ATP synthesis coupled proton transport	30	0	0.404
GO:0006183	GTP biosynthesis	13	1	0.501
GO:0009146	purine nucleoside triphosphate catabolism	1	0	1.000
GO:0009205	purine ribonucleoside triphosphate metabolism	48	2	1.000
GO:0046034	ATP metabolism	35	1	1.000
GO:0006754	ATP biosynthesis	32	1	1.000
GO:0015986	ATP synthesis coupled proton transport	30	0	0.404
GO:0006200	ATP catabolism	1	0	1.000
GO:0046039	GTP metabolism	13	1	0.501
GO:0009206	purine ribonucleoside triphosphate biosynthesis	45	2	1.000
GO:0006754	ATP biosynthesis	32	1	1.000
GO:0015986	ATP synthesis coupled proton transport	30	0	0.404
GO:0006183	GTP biosynthesis	13	1	0.501
GO:0009207	purine ribonucleoside triphosphate catabolism	1	0	1.000
GO:0009147	pyrimidine nucleoside triphosphate metabolism	13	1	0.501
GO:0009199	ribonucleoside triphosphate metabolism	49	2	1.000
GO:0009205	purine ribonucleoside triphosphate metabolism	48	2	1.000
GO:0046034	ATP metabolism	35	1	1.000
GO:0006754	ATP biosynthesis	32	1	1.000
GO:0015986	ATP synthesis coupled proton transport	30	0	0.404
GO:0006200	ATP catabolism	1	0	1.000
GO:0046039	GTP metabolism	13	1	0.501
GO:0009206	purine ribonucleoside triphosphate biosynthesis	45	2	1.000
GO:0006754	ATP biosynthesis	32	1	1.000
GO:0015986	ATP synthesis coupled proton transport	30	0	0.404
GO:0006183	GTP biosynthesis	13	1	0.501
GO:0009207	purine ribonucleoside triphosphate catabolism	1	0	1.000
GO:0009208	pyrimidine ribonucleoside triphosphate metabolism	12	1	0.474
GO:0009201	ribonucleoside triphosphate biosynthesis	46	2	1.000
GO:0009206	purine ribonucleoside triphosphate biosynthesis	45	2	1.000
GO:0006754	ATP biosynthesis	32	1	1.000
GO:0015986	ATP synthesis coupled proton transport	30	0	0.404
GO:0006183	GTP biosynthesis	13	1	0.501
GO:0009209	pyrimidine ribonucleoside triphosphate biosynthesis	12	1	0.474
GO:0009203	ribonucleoside triphosphate catabolism	1	0	1.000
GO:0009165	nucleotide biosynthesis	90	4	1.000
GO:0009190	cyclic nucleotide biosynthesis	11	1	0.445
GO:0009263	deoxyribonucleotide biosynthesis	2	0	1.000
GO:0009133	nucleoside diphosphate biosynthesis	1	0	1.000
GO:0009124	nucleoside monophosphate biosynthesis	17	0	1.000
GO:0009142	nucleoside triphosphate biosynthesis	46	2	1.000
GO:0009145	purine nucleoside triphosphate biosynthesis	45	2	1.000
GO:0009206	purine ribonucleoside triphosphate biosynthesis	45	2	1.000
GO:0006754	ATP biosynthesis	32	1	1.000
GO:0015986	ATP synthesis coupled proton transport	30	0	0.404
GO:0006183	GTP biosynthesis	13	1	0.501
GO:0009201	ribonucleoside triphosphate biosynthesis	46	2	1.000
GO:0009206	purine ribonucleoside triphosphate biosynthesis	45	2	1.000
GO:0006754	ATP biosynthesis	32	1	1.000
GO:0015986	ATP synthesis coupled proton transport	30	0	0.404
GO:0006183	GTP biosynthesis	13	1	0.501
GO:0009209	pyrimidine ribonucleoside triphosphate biosynthesis	12	1	0.474
GO:0006164	purine nucleotide biosynthesis	61	2	0.771
GO:0009153	purine deoxyribonucleotide biosynthesis	1	0	1.000
GO:0009136	purine nucleoside diphosphate biosynthesis	1	0	1.000
GO:0009127	purine nucleoside monophosphate biosynthesis	11	0	1.000
GO:0009145	purine nucleoside triphosphate biosynthesis	45	2	1.000
GO:0009206	purine ribonucleoside triphosphate biosynthesis	45	2	1.000
GO:0006754	ATP biosynthesis	32	1	1.000
GO:0015986	ATP synthesis coupled proton transport	30	0	0.404
GO:0006183	GTP biosynthesis	13	1	0.501
GO:0009152	purine ribonucleotide biosynthesis	57	2	0.769
GO:0009180	purine ribonucleoside diphosphate biosynthesis	1	0	1.000
GO:0009168	purine ribonucleoside monophosphate biosynthesis	11	0	1.000
GO:0009206	purine ribonucleoside triphosphate biosynthesis	45	2	1.000
GO:0006754	ATP biosynthesis	32	1	1.000
GO:0015986	ATP synthesis coupled proton transport	30	0	0.404
GO:0006183	GTP biosynthesis	13	1	0.501
GO:0019363	pyridine nucleotide biosynthesis	6	1	0.274
GO:0006221	pyrimidine nucleotide biosynthesis	18	1	0.618
GO:0009260	ribonucleotide biosynthesis	63	2	0.773
GO:0009152	purine ribonucleotide biosynthesis	57	2	0.769
GO:0009180	purine ribonucleoside diphosphate biosynthesis	1	0	1.000
GO:0009168	purine ribonucleoside monophosphate biosynthesis	11	0	1.000
GO:0009206	purine ribonucleoside triphosphate biosynthesis	45	2	1.000
GO:0006754	ATP biosynthesis	32	1	1.000
GO:0015986	ATP synthesis coupled proton transport	30	0	0.404
GO:0006183	GTP biosynthesis	13	1	0.501
GO:0009220	pyrimidine ribonucleotide biosynthesis	15	1	0.552
GO:0009188	ribonucleoside diphosphate biosynthesis	1	0	1.000
GO:0009156	ribonucleoside monophosphate biosynthesis	16	0	1.000
GO:0009201	ribonucleoside triphosphate biosynthesis	46	2	1.000
GO:0009206	purine ribonucleoside triphosphate biosynthesis	45	2	1.000
GO:0006754	ATP biosynthesis	32	1	1.000
GO:0015986	ATP synthesis coupled proton transport	30	0	0.404
GO:0006183	GTP biosynthesis	13	1	0.501
GO:0009209	pyrimidine ribonucleoside triphosphate biosynthesis	12	1	0.474
GO:0009166	nucleotide catabolism	10	1	0.414
GO:0046939	nucleotide phosphorylation	1	0	1.000
GO:0006163	purine nucleotide metabolism	63	2	0.773
GO:0009151	purine deoxyribonucleotide metabolism	1	0	1.000
GO:0009135	purine nucleoside diphosphate metabolism	1	0	1.000
GO:0009126	purine nucleoside monophosphate metabolism	11	0	1.000
GO:0009144	purine nucleoside triphosphate metabolism	48	2	1.000
GO:0009145	purine nucleoside triphosphate biosynthesis	45	2	1.000
GO:0009206	purine ribonucleoside triphosphate biosynthesis	45	2	1.000
GO:0006754	ATP biosynthesis	32	1	1.000
GO:0015986	ATP synthesis coupled proton transport	30	0	0.404
GO:0006183	GTP biosynthesis	13	1	0.501
GO:0009146	purine nucleoside triphosphate catabolism	1	0	1.000
GO:0009205	purine ribonucleoside triphosphate metabolism	48	2	1.000
GO:0046034	ATP metabolism	35	1	1.000
GO:0006754	ATP biosynthesis	32	1	1.000
GO:0015986	ATP synthesis coupled proton transport	30	0	0.404
GO:0006200	ATP catabolism	1	0	1.000
GO:0046039	GTP metabolism	13	1	0.501
GO:0009206	purine ribonucleoside triphosphate biosynthesis	45	2	1.000
GO:0006754	ATP biosynthesis	32	1	1.000
GO:0015986	ATP synthesis coupled proton transport	30	0	0.404
GO:0006183	GTP biosynthesis	13	1	0.501
GO:0009207	purine ribonucleoside triphosphate catabolism	1	0	1.000
GO:0006164	purine nucleotide biosynthesis	61	2	0.771
GO:0009153	purine deoxyribonucleotide biosynthesis	1	0	1.000
GO:0009136	purine nucleoside diphosphate biosynthesis	1	0	1.000
GO:0009127	purine nucleoside monophosphate biosynthesis	11	0	1.000
GO:0009145	purine nucleoside triphosphate biosynthesis	45	2	1.000
GO:0009206	purine ribonucleoside triphosphate biosynthesis	45	2	1.000
GO:0006754	ATP biosynthesis	32	1	1.000
GO:0015986	ATP synthesis coupled proton transport	30	0	0.404
GO:0006183	GTP biosynthesis	13	1	0.501
GO:0009152	purine ribonucleotide biosynthesis	57	2	0.769
GO:0009180	purine ribonucleoside diphosphate biosynthesis	1	0	1.000
GO:0009168	purine ribonucleoside monophosphate biosynthesis	11	0	1.000
GO:0009206	purine ribonucleoside triphosphate biosynthesis	45	2	1.000
GO:0006754	ATP biosynthesis	32	1	1.000
GO:0015986	ATP synthesis coupled proton transport	30	0	0.404
GO:0006183	GTP biosynthesis	13	1	0.501
GO:0006195	purine nucleotide catabolism	2	0	1.000
GO:0009150	purine ribonucleotide metabolism	59	2	0.769
GO:0009179	purine ribonucleoside diphosphate metabolism	1	0	1.000
GO:0009167	purine ribonucleoside monophosphate metabolism	11	0	1.000
GO:0009205	purine ribonucleoside triphosphate metabolism	48	2	1.000
GO:0046034	ATP metabolism	35	1	1.000
GO:0006754	ATP biosynthesis	32	1	1.000
GO:0015986	ATP synthesis coupled proton transport	30	0	0.404
GO:0006200	ATP catabolism	1	0	1.000
GO:0046039	GTP metabolism	13	1	0.501
GO:0009206	purine ribonucleoside triphosphate biosynthesis	45	2	1.000
GO:0006754	ATP biosynthesis	32	1	1.000
GO:0015986	ATP synthesis coupled proton transport	30	0	0.404
GO:0006183	GTP biosynthesis	13	1	0.501
GO:0009207	purine ribonucleoside triphosphate catabolism	1	0	1.000
GO:0009152	purine ribonucleotide biosynthesis	57	2	0.769
GO:0009180	purine ribonucleoside diphosphate biosynthesis	1	0	1.000
GO:0009168	purine ribonucleoside monophosphate biosynthesis	11	0	1.000
GO:0009206	purine ribonucleoside triphosphate biosynthesis	45	2	1.000
GO:0006754	ATP biosynthesis	32	1	1.000
GO:0015986	ATP synthesis coupled proton transport	30	0	0.404
GO:0006183	GTP biosynthesis	13	1	0.501
GO:0009154	purine ribonucleotide catabolism	2	0	1.000
GO:0019362	pyridine nucleotide metabolism	13	1	0.501
GO:0006220	pyrimidine nucleotide metabolism	27	1	1.000
GO:0006140	regulation of nucleotide metabolism	2	1	0.101
GO:0009259	ribonucleotide metabolism	67	3	1.000
GO:0009150	purine ribonucleotide metabolism	59	2	0.769
GO:0009179	purine ribonucleoside diphosphate metabolism	1	0	1.000
GO:0009167	purine ribonucleoside monophosphate metabolism	11	0	1.000
GO:0009205	purine ribonucleoside triphosphate metabolism	48	2	1.000
GO:0046034	ATP metabolism	35	1	1.000
GO:0006754	ATP biosynthesis	32	1	1.000
GO:0015986	ATP synthesis coupled proton transport	30	0	0.404
GO:0006200	ATP catabolism	1	0	1.000
GO:0046039	GTP metabolism	13	1	0.501
GO:0009206	purine ribonucleoside triphosphate biosynthesis	45	2	1.000
GO:0006754	ATP biosynthesis	32	1	1.000
GO:0015986	ATP synthesis coupled proton transport	30	0	0.404
GO:0006183	GTP biosynthesis	13	1	0.501
GO:0009207	purine ribonucleoside triphosphate catabolism	1	0	1.000
GO:0009152	purine ribonucleotide biosynthesis	57	2	0.769
GO:0009180	purine ribonucleoside diphosphate biosynthesis	1	0	1.000
GO:0009168	purine ribonucleoside monophosphate biosynthesis	11	0	1.000
GO:0009206	purine ribonucleoside triphosphate biosynthesis	45	2	1.000
GO:0006754	ATP biosynthesis	32	1	1.000
GO:0015986	ATP synthesis coupled proton transport	30	0	0.404
GO:0006183	GTP biosynthesis	13	1	0.501
GO:0009154	purine ribonucleotide catabolism	2	0	1.000
GO:0009218	pyrimidine ribonucleotide metabolism	16	1	0.575
GO:0009185	ribonucleoside diphosphate metabolism	3	1	0.148
GO:0009161	ribonucleoside monophosphate metabolism	16	0	1.000
GO:0009199	ribonucleoside triphosphate metabolism	49	2	1.000
GO:0009205	purine ribonucleoside triphosphate metabolism	48	2	1.000
GO:0046034	ATP metabolism	35	1	1.000
GO:0006754	ATP biosynthesis	32	1	1.000
GO:0015986	ATP synthesis coupled proton transport	30	0	0.404
GO:0006200	ATP catabolism	1	0	1.000
GO:0046039	GTP metabolism	13	1	0.501
GO:0009206	purine ribonucleoside triphosphate biosynthesis	45	2	1.000
GO:0006754	ATP biosynthesis	32	1	1.000
GO:0015986	ATP synthesis coupled proton transport	30	0	0.404
GO:0006183	GTP biosynthesis	13	1	0.501
GO:0009207	purine ribonucleoside triphosphate catabolism	1	0	1.000
GO:0009208	pyrimidine ribonucleoside triphosphate metabolism	12	1	0.474
GO:0009201	ribonucleoside triphosphate biosynthesis	46	2	1.000
GO:0009206	purine ribonucleoside triphosphate biosynthesis	45	2	1.000
GO:0006754	ATP biosynthesis	32	1	1.000
GO:0015986	ATP synthesis coupled proton transport	30	0	0.404
GO:0006183	GTP biosynthesis	13	1	0.501
GO:0009209	pyrimidine ribonucleoside triphosphate biosynthesis	12	1	0.474
GO:0009203	ribonucleoside triphosphate catabolism	1	0	1.000
GO:0009260	ribonucleotide biosynthesis	63	2	0.773
GO:0009152	purine ribonucleotide biosynthesis	57	2	0.769
GO:0009180	purine ribonucleoside diphosphate biosynthesis	1	0	1.000
GO:0009168	purine ribonucleoside monophosphate biosynthesis	11	0	1.000
GO:0009206	purine ribonucleoside triphosphate biosynthesis	45	2	1.000
GO:0006754	ATP biosynthesis	32	1	1.000
GO:0015986	ATP synthesis coupled proton transport	30	0	0.404
GO:0006183	GTP biosynthesis	13	1	0.501
GO:0009220	pyrimidine ribonucleotide biosynthesis	15	1	0.552
GO:0009188	ribonucleoside diphosphate biosynthesis	1	0	1.000
GO:0009156	ribonucleoside monophosphate biosynthesis	16	0	1.000
GO:0009201	ribonucleoside triphosphate biosynthesis	46	2	1.000
GO:0009206	purine ribonucleoside triphosphate biosynthesis	45	2	1.000
GO:0006754	ATP biosynthesis	32	1	1.000
GO:0015986	ATP synthesis coupled proton transport	30	0	0.404
GO:0006183	GTP biosynthesis	13	1	0.501
GO:0009209	pyrimidine ribonucleoside triphosphate biosynthesis	12	1	0.474
GO:0009261	ribonucleotide catabolism	4	1	0.192
GO:0009225	nucleotide-sugar metabolism	10	1	0.414
GO:0043101	purine salvage	4	0	1.000
GO:0008655	pyrimidine salvage	1	0	1.000
GO:0019219	regulation of nucleobase, nucleoside, nucleotide and nucleic acid metabolism	1393	96	0.003
GO:0045934	negative regulation of nucleobase, nucleoside, nucleotide and nucleic acid...	163	14	0.071
GO:0051053	negative regulation of DNA metabolism	9	0	1.000
GO:0051253	negative regulation of RNA metabolism	1	1	0.052
GO:0045980	negative regulation of nucleotide metabolism	2	1	0.101
GO:0016481	negative regulation of transcription	151	12	0.135
GO:0045892	negative regulation of transcription, DNA-dependent	94	11	0.009
GO:0006342	chromatin silencing	8	1	0.348
GO:0045013	negative regulation of transcription by carbon catabolites	1	0	1.000
GO:0000122	negative regulation of transcription from RNA polymerase II promoter	60	8	0.012
GO:0045935	positive regulation of nucleobase, nucleoside, nucleotide and nucleic acid...	124	5	0.686
GO:0051054	positive regulation of DNA metabolism	7	0	1.000
GO:0051254	positive regulation of RNA metabolism	1	0	1.000
GO:0045941	positive regulation of transcription	118	5	0.834
GO:0045893	positive regulation of transcription, DNA-dependent	89	4	1.000
GO:0048096	chromatin-mediated maintenance of transcription	2	0	1.000
GO:0043193	positive regulation of gene-specific transcription	6	1	0.274
GO:0045944	positive regulation of transcription from RNA polymerase II promoter	37	1	1.000
GO:0050434	positive regulation of viral transcription	2	0	1.000
GO:0051052	regulation of DNA metabolism	36	2	0.711
GO:0051252	regulation of RNA metabolism	12	1	0.474
GO:0006140	regulation of nucleotide metabolism	2	1	0.101
GO:0045449	regulation of transcription	1354	92	0.005
GO:0016481	negative regulation of transcription	151	12	0.135
GO:0045892	negative regulation of transcription, DNA-dependent	94	11	0.009
GO:0006342	chromatin silencing	8	1	0.348
GO:0045013	negative regulation of transcription by carbon catabolites	1	0	1.000
GO:0000122	negative regulation of transcription from RNA polymerase II promoter	60	8	0.012
GO:0045941	positive regulation of transcription	118	5	0.834
GO:0045893	positive regulation of transcription, DNA-dependent	89	4	1.000
GO:0048096	chromatin-mediated maintenance of transcription	2	0	1.000
GO:0043193	positive regulation of gene-specific transcription	6	1	0.274
GO:0045944	positive regulation of transcription from RNA polymerase II promoter	37	1	1.000
GO:0050434	positive regulation of viral transcription	2	0	1.000
GO:0051090	regulation of transcription factor activity	18	1	0.618
GO:0006355	regulation of transcription, DNA-dependent	1277	90	0.002
GO:0045892	negative regulation of transcription, DNA-dependent	94	11	0.009
GO:0006342	chromatin silencing	8	1	0.348
GO:0045013	negative regulation of transcription by carbon catabolites	1	0	1.000
GO:0000122	negative regulation of transcription from RNA polymerase II promoter	60	8	0.012
GO:0045893	positive regulation of transcription, DNA-dependent	89	4	1.000
GO:0048096	chromatin-mediated maintenance of transcription	2	0	1.000
GO:0043193	positive regulation of gene-specific transcription	6	1	0.274
GO:0045944	positive regulation of transcription from RNA polymerase II promoter	37	1	1.000
GO:0050434	positive regulation of viral transcription	2	0	1.000
GO:0045990	regulation of transcription by carbon catabolites	1	0	1.000
GO:0006356	regulation of transcription from RNA polymerase I promoter	1	0	1.000
GO:0006357	regulation of transcription from RNA polymerase II promoter	239	14	0.656
GO:0000083	G1/S-specific transcription in mitotic cell cycle	1	0	1.000
GO:0000115	S-phase-specific transcription in mitotic cell cycle	1	0	1.000
GO:0000122	negative regulation of transcription from RNA polymerase II promoter	60	8	0.012
GO:0045944	positive regulation of transcription from RNA polymerase II promoter	37	1	1.000
GO:0006358	regulation of global transcription from RNA polymerase II promoter	2	0	1.000
GO:0051123	transcriptional preinitiation complex formation	7	1	0.312
GO:0006359	regulation of transcription from RNA polymerase III promoter	7	0	1.000
GO:0046782	regulation of viral transcription	2	0	1.000
GO:0006350	transcription	1416	96	0.004
GO:0045449	regulation of transcription	1354	92	0.005
GO:0016481	negative regulation of transcription	151	12	0.135
GO:0045892	negative regulation of transcription, DNA-dependent	94	11	0.009
GO:0006342	chromatin silencing	8	1	0.348
GO:0045013	negative regulation of transcription by carbon catabolites	1	0	1.000
GO:0000122	negative regulation of transcription from RNA polymerase II promoter	60	8	0.012
GO:0045941	positive regulation of transcription	118	5	0.834
GO:0045893	positive regulation of transcription, DNA-dependent	89	4	1.000
GO:0048096	chromatin-mediated maintenance of transcription	2	0	1.000
GO:0043193	positive regulation of gene-specific transcription	6	1	0.274
GO:0045944	positive regulation of transcription from RNA polymerase II promoter	37	1	1.000
GO:0050434	positive regulation of viral transcription	2	0	1.000
GO:0051090	regulation of transcription factor activity	18	1	0.618
GO:0006355	regulation of transcription, DNA-dependent	1277	90	0.002
GO:0045892	negative regulation of transcription, DNA-dependent	94	11	0.009
GO:0006342	chromatin silencing	8	1	0.348
GO:0045013	negative regulation of transcription by carbon catabolites	1	0	1.000
GO:0000122	negative regulation of transcription from RNA polymerase II promoter	60	8	0.012
GO:0045893	positive regulation of transcription, DNA-dependent	89	4	1.000
GO:0048096	chromatin-mediated maintenance of transcription	2	0	1.000
GO:0043193	positive regulation of gene-specific transcription	6	1	0.274
GO:0045944	positive regulation of transcription from RNA polymerase II promoter	37	1	1.000
GO:0050434	positive regulation of viral transcription	2	0	1.000
GO:0045990	regulation of transcription by carbon catabolites	1	0	1.000
GO:0006356	regulation of transcription from RNA polymerase I promoter	1	0	1.000
GO:0006357	regulation of transcription from RNA polymerase II promoter	239	14	0.656
GO:0000083	G1/S-specific transcription in mitotic cell cycle	1	0	1.000
GO:0000115	S-phase-specific transcription in mitotic cell cycle	1	0	1.000
GO:0000122	negative regulation of transcription from RNA polymerase II promoter	60	8	0.012
GO:0045944	positive regulation of transcription from RNA polymerase II promoter	37	1	1.000
GO:0006358	regulation of global transcription from RNA polymerase II promoter	2	0	1.000
GO:0051123	transcriptional preinitiation complex formation	7	1	0.312
GO:0006359	regulation of transcription from RNA polymerase III promoter	7	0	1.000
GO:0046782	regulation of viral transcription	2	0	1.000
GO:0006351	transcription, DNA-dependent	1320	94	0.001
GO:0006354	RNA elongation	11	1	0.445
GO:0009299	mRNA transcription	4	0	1.000
GO:0009303	rRNA transcription	4	0	1.000
GO:0006355	regulation of transcription, DNA-dependent	1277	90	0.002
GO:0045892	negative regulation of transcription, DNA-dependent	94	11	0.009
GO:0006342	chromatin silencing	8	1	0.348
GO:0045013	negative regulation of transcription by carbon catabolites	1	0	1.000
GO:0000122	negative regulation of transcription from RNA polymerase II promoter	60	8	0.012
GO:0045893	positive regulation of transcription, DNA-dependent	89	4	1.000
GO:0048096	chromatin-mediated maintenance of transcription	2	0	1.000
GO:0043193	positive regulation of gene-specific transcription	6	1	0.274
GO:0045944	positive regulation of transcription from RNA polymerase II promoter	37	1	1.000
GO:0050434	positive regulation of viral transcription	2	0	1.000
GO:0045990	regulation of transcription by carbon catabolites	1	0	1.000
GO:0006356	regulation of transcription from RNA polymerase I promoter	1	0	1.000
GO:0006357	regulation of transcription from RNA polymerase II promoter	239	14	0.656
GO:0000083	G1/S-specific transcription in mitotic cell cycle	1	0	1.000
GO:0000115	S-phase-specific transcription in mitotic cell cycle	1	0	1.000
GO:0000122	negative regulation of transcription from RNA polymerase II promoter	60	8	0.012
GO:0045944	positive regulation of transcription from RNA polymerase II promoter	37	1	1.000
GO:0006358	regulation of global transcription from RNA polymerase II promoter	2	0	1.000
GO:0051123	transcriptional preinitiation complex formation	7	1	0.312
GO:0006359	regulation of transcription from RNA polymerase III promoter	7	0	1.000
GO:0046782	regulation of viral transcription	2	0	1.000
GO:0009301	snRNA transcription	2	0	1.000
GO:0009304	tRNA transcription	1	0	1.000
GO:0006360	transcription from RNA polymerase I promoter	3	0	1.000
GO:0006366	transcription from RNA polymerase II promoter	397	18	0.642
GO:0006368	RNA elongation from RNA polymerase II promoter	7	0	1.000
GO:0042789	mRNA transcription from RNA polymerase II promoter	1	0	1.000
GO:0006357	regulation of transcription from RNA polymerase II promoter	239	14	0.656
GO:0000083	G1/S-specific transcription in mitotic cell cycle	1	0	1.000
GO:0000115	S-phase-specific transcription in mitotic cell cycle	1	0	1.000
GO:0000122	negative regulation of transcription from RNA polymerase II promoter	60	8	0.012
GO:0045944	positive regulation of transcription from RNA polymerase II promoter	37	1	1.000
GO:0006358	regulation of global transcription from RNA polymerase II promoter	2	0	1.000
GO:0051123	transcriptional preinitiation complex formation	7	1	0.312
GO:0042795	snRNA transcription from RNA polymerase II promoter	1	0	1.000
GO:0006367	transcription initiation from RNA polymerase II promoter	29	1	1.000
GO:0006369	transcription termination from RNA polymerase II promoter	1	0	1.000
GO:0006383	transcription from RNA polymerase III promoter	22	1	1.000
GO:0006390	transcription from mitochondrial promoter	1	0	1.000
GO:0006352	transcription initiation	42	2	1.000
GO:0006353	transcription termination	5	0	1.000
GO:0006730	one-carbon compound metabolism	47	2	1.000
GO:0006082	organic acid metabolism	291	14	0.893
GO:0019752	carboxylic acid metabolism	288	14	0.893
GO:0019852	L-ascorbic acid metabolism	1	0	1.000
GO:0006054	N-acetylneuraminate metabolism	1	0	1.000
GO:0006520	amino acid metabolism	148	7	1.000
GO:0046416	D-amino acid metabolism	1	0	1.000
GO:0043038	amino acid activation	37	2	0.719
GO:0043039	tRNA aminoacylation	37	2	0.719
GO:0006418	tRNA aminoacylation for protein translation	37	2	0.719
GO:0008652	amino acid biosynthesis	30	1	1.000
GO:0009063	amino acid catabolism	32	3	0.231
GO:0043102	amino acid salvage	1	0	1.000
GO:0009072	aromatic amino acid family metabolism	12	1	0.474
GO:0009066	aspartate family amino acid metabolism	16	1	0.575
GO:0009081	branched chain family amino acid metabolism	11	1	0.445
GO:0009064	glutamine family amino acid metabolism	25	0	0.639
GO:0009075	histidine family amino acid metabolism	4	0	1.000
GO:0019794	nonprotein amino acid metabolism	2	0	1.000
GO:0006521	regulation of amino acid metabolism	13	1	0.501
GO:0009069	serine family amino acid metabolism	13	1	0.501
GO:0000096	sulfur amino acid metabolism	16	1	0.575
GO:0008206	bile acid metabolism	9	1	0.382
GO:0006768	biotin metabolism	2	0	1.000
GO:0019605	butyrate metabolism	3	0	1.000
GO:0046394	carboxylic acid biosynthesis	45	1	0.730
GO:0006699	bile acid biosynthesis	3	0	1.000
GO:0006633	fatty acid biosynthesis	39	1	0.722
GO:0046399	glucuronate biosynthesis	1	0	1.000
GO:0006654	phosphatidic acid biosynthesis	2	0	1.000
GO:0046395	carboxylic acid catabolism	9	0	1.000
GO:0006101	citrate metabolism	1	0	1.000
GO:0006600	creatine metabolism	1	0	1.000
GO:0043648	dicarboxylic acid metabolism	5	0	1.000
GO:0006631	fatty acid metabolism	98	6	0.644
GO:0006637	acyl-CoA metabolism	5	0	1.000
GO:0019369	arachidonic acid metabolism	3	0	1.000
GO:0006633	fatty acid biosynthesis	39	1	0.722
GO:0009062	fatty acid catabolism	4	0	1.000
GO:0006636	fatty acid desaturation	5	0	1.000
GO:0019395	fatty acid oxidation	20	2	0.280
GO:0006690	icosanoid metabolism	24	1	1.000
GO:0001676	long-chain fatty acid metabolism	1	0	1.000
GO:0051791	medium-chain fatty acid metabolism	1	0	1.000
GO:0019217	regulation of fatty acid metabolism	4	0	1.000
GO:0046459	short-chain fatty acid metabolism	1	0	1.000
GO:0000038	very-long-chain fatty acid metabolism	3	0	1.000
GO:0006760	folic acid and derivative metabolism	6	1	0.274
GO:0015942	formate metabolism	2	1	0.101
GO:0009441	glycolate metabolism	1	0	1.000
GO:0006102	isocitrate metabolism	1	0	1.000
GO:0046473	phosphatidic acid metabolism	2	0	1.000
GO:0006090	pyruvate metabolism	13	0	1.000
GO:0006105	succinate metabolism	1	0	1.000
GO:0006063	uronic acid metabolism	2	0	1.000
GO:0009439	cyanate metabolism	3	0	1.000
GO:0016053	organic acid biosynthesis	45	1	0.730
GO:0046394	carboxylic acid biosynthesis	45	1	0.730
GO:0006699	bile acid biosynthesis	3	0	1.000
GO:0006633	fatty acid biosynthesis	39	1	0.722
GO:0046399	glucuronate biosynthesis	1	0	1.000
GO:0006654	phosphatidic acid biosynthesis	2	0	1.000
GO:0016054	organic acid catabolism	9	0	1.000
GO:0006800	oxygen and reactive oxygen species metabolism	48	2	1.000
GO:0042743	hydrogen peroxide metabolism	5	0	1.000
GO:0006979	response to oxidative stress	36	1	1.000
GO:0006801	superoxide metabolism	12	0	1.000
GO:0006518	peptide metabolism	12	1	0.474
GO:0006793	phosphorus metabolism	588	28	0.699
GO:0006796	phosphate metabolism	588	28	0.699
GO:0016311	dephosphorylation	103	6	0.658
GO:0046839	phospholipid dephosphorylation	9	1	0.382
GO:0006470	protein amino acid dephosphorylation	96	6	0.640
GO:0035303	regulation of dephosphorylation	3	0	1.000
GO:0016310	phosphorylation	473	21	0.521
GO:0046835	carbohydrate phosphorylation	1	0	1.000
GO:0046834	lipid phosphorylation	2	0	1.000
GO:0046939	nucleotide phosphorylation	1	0	1.000
GO:0006119	oxidative phosphorylation	59	1	0.372
GO:0042773	ATP synthesis coupled electron transport	27	1	1.000
GO:0015986	ATP synthesis coupled proton transport	30	0	0.404
GO:0006468	protein amino acid phosphorylation	392	16	0.351
GO:0042325	regulation of phosphorylation	21	4	0.021
GO:0006797	polyphosphate metabolism	1	0	1.000
GO:0019220	regulation of phosphate metabolism	24	4	0.034
GO:0051174	regulation of phosphorus metabolism	24	4	0.034
GO:0042440	pigment metabolism	25	1	1.000
GO:0031323	regulation of cellular metabolism	1503	98	0.014
GO:0031324	negative regulation of cellular metabolism	183	14	0.130
GO:0045763	negative regulation of amino acid metabolism	4	0	1.000
GO:0031327	negative regulation of cellular biosynthesis	16	0	1.000
GO:0045934	negative regulation of nucleobase, nucleoside, nucleotide and nucleic acid...	163	14	0.071
GO:0051053	negative regulation of DNA metabolism	9	0	1.000
GO:0051253	negative regulation of RNA metabolism	1	1	0.052
GO:0045980	negative regulation of nucleotide metabolism	2	1	0.101
GO:0016481	negative regulation of transcription	151	12	0.135
GO:0045892	negative regulation of transcription, DNA-dependent	94	11	0.009
GO:0006342	chromatin silencing	8	1	0.348
GO:0045013	negative regulation of transcription by carbon catabolites	1	0	1.000
GO:0000122	negative regulation of transcription from RNA polymerase II promoter	60	8	0.012
GO:0045936	negative regulation of phosphate metabolism	4	0	1.000
GO:0045861	negative regulation of proteolysis	3	0	1.000
GO:0045939	negative regulation of steroid metabolism	1	0	1.000
GO:0031325	positive regulation of cellular metabolism	166	6	0.478
GO:0045764	positive regulation of amino acid metabolism	8	1	0.348
GO:0045915	positive regulation of catecholamine metabolism	1	0	1.000
GO:0031328	positive regulation of cellular biosynthesis	36	0	0.261
GO:0046889	positive regulation of lipid biosynthesis	1	0	1.000
GO:0045727	positive regulation of protein biosynthesis	35	0	0.260
GO:0045923	positive regulation of fatty acid metabolism	4	0	1.000
GO:0045722	positive regulation of gluconeogenesis	2	0	1.000
GO:0045935	positive regulation of nucleobase, nucleoside, nucleotide and nucleic acid...	124	5	0.686
GO:0051054	positive regulation of DNA metabolism	7	0	1.000
GO:0051254	positive regulation of RNA metabolism	1	0	1.000
GO:0045941	positive regulation of transcription	118	5	0.834
GO:0045893	positive regulation of transcription, DNA-dependent	89	4	1.000
GO:0048096	chromatin-mediated maintenance of transcription	2	0	1.000
GO:0043193	positive regulation of gene-specific transcription	6	1	0.274
GO:0045944	positive regulation of transcription from RNA polymerase II promoter	37	1	1.000
GO:0050434	positive regulation of viral transcription	2	0	1.000
GO:0045937	positive regulation of phosphate metabolism	10	1	0.414
GO:0045862	positive regulation of proteolysis	2	0	1.000
GO:0045940	positive regulation of steroid metabolism	1	0	1.000
GO:0006521	regulation of amino acid metabolism	13	1	0.501
GO:0042069	regulation of catecholamine metabolism	1	0	1.000
GO:0031326	regulation of cellular biosynthesis	117	0	0.003
GO:0031327	negative regulation of cellular biosynthesis	16	0	1.000
GO:0031328	positive regulation of cellular biosynthesis	36	0	0.261
GO:0046889	positive regulation of lipid biosynthesis	1	0	1.000
GO:0045727	positive regulation of protein biosynthesis	35	0	0.260
GO:0043255	regulation of carbohydrate biosynthesis	2	0	1.000
GO:0046890	regulation of lipid biosynthesis	4	0	1.000
GO:0006417	regulation of protein biosynthesis	114	0	0.004
GO:0017148	negative regulation of protein biosynthesis	15	0	1.000
GO:0045727	positive regulation of protein biosynthesis	35	0	0.260
GO:0045343	regulation of MHC class I biosynthesis	1	0	1.000
GO:0045346	regulation of MHC class II biosynthesis	1	0	1.000
GO:0042984	regulation of amyloid precursor protein biosynthesis	1	0	1.000
GO:0042035	regulation of cytokine biosynthesis	26	0	0.644
GO:0045714	regulation of low-density lipoprotein receptor biosynthesis	1	0	1.000
GO:0050758	regulation of thymidylate synthase biosynthesis	1	0	1.000
GO:0006445	regulation of translation	79	0	0.035
GO:0016478	negative regulation of translation	6	0	1.000
GO:0045946	positive regulation of translation	13	0	1.000
GO:0043555	regulation of translation in response to stress	1	0	1.000
GO:0006450	regulation of translational fidelity	1	0	1.000
GO:0006446	regulation of translational initiation	30	0	0.404
GO:0006449	regulation of translational termination	3	0	1.000
GO:0009386	translational attenuation	2	0	1.000
GO:0006451	translational readthrough	2	0	1.000
GO:0019217	regulation of fatty acid metabolism	4	0	1.000
GO:0019747	regulation of isoprenoid metabolism	1	0	1.000
GO:0019219	regulation of nucleobase, nucleoside, nucleotide and nucleic acid metabolism	1393	96	0.003
GO:0045934	negative regulation of nucleobase, nucleoside, nucleotide and nucleic acid...	163	14	0.071
GO:0051053	negative regulation of DNA metabolism	9	0	1.000
GO:0051253	negative regulation of RNA metabolism	1	1	0.052
GO:0045980	negative regulation of nucleotide metabolism	2	1	0.101
GO:0016481	negative regulation of transcription	151	12	0.135
GO:0045892	negative regulation of transcription, DNA-dependent	94	11	0.009
GO:0006342	chromatin silencing	8	1	0.348
GO:0045013	negative regulation of transcription by carbon catabolites	1	0	1.000
GO:0000122	negative regulation of transcription from RNA polymerase II promoter	60	8	0.012
GO:0045935	positive regulation of nucleobase, nucleoside, nucleotide and nucleic acid...	124	5	0.686
GO:0051054	positive regulation of DNA metabolism	7	0	1.000
GO:0051254	positive regulation of RNA metabolism	1	0	1.000
GO:0045941	positive regulation of transcription	118	5	0.834
GO:0045893	positive regulation of transcription, DNA-dependent	89	4	1.000
GO:0048096	chromatin-mediated maintenance of transcription	2	0	1.000
GO:0043193	positive regulation of gene-specific transcription	6	1	0.274
GO:0045944	positive regulation of transcription from RNA polymerase II promoter	37	1	1.000
GO:0050434	positive regulation of viral transcription	2	0	1.000
GO:0051052	regulation of DNA metabolism	36	2	0.711
GO:0051252	regulation of RNA metabolism	12	1	0.474
GO:0006140	regulation of nucleotide metabolism	2	1	0.101
GO:0045449	regulation of transcription	1354	92	0.005
GO:0016481	negative regulation of transcription	151	12	0.135
GO:0045892	negative regulation of transcription, DNA-dependent	94	11	0.009
GO:0006342	chromatin silencing	8	1	0.348
GO:0045013	negative regulation of transcription by carbon catabolites	1	0	1.000
GO:0000122	negative regulation of transcription from RNA polymerase II promoter	60	8	0.012
GO:0045941	positive regulation of transcription	118	5	0.834
GO:0045893	positive regulation of transcription, DNA-dependent	89	4	1.000
GO:0048096	chromatin-mediated maintenance of transcription	2	0	1.000
GO:0043193	positive regulation of gene-specific transcription	6	1	0.274
GO:0045944	positive regulation of transcription from RNA polymerase II promoter	37	1	1.000
GO:0050434	positive regulation of viral transcription	2	0	1.000
GO:0051090	regulation of transcription factor activity	18	1	0.618
GO:0006355	regulation of transcription, DNA-dependent	1277	90	0.002
GO:0045892	negative regulation of transcription, DNA-dependent	94	11	0.009
GO:0006342	chromatin silencing	8	1	0.348
GO:0045013	negative regulation of transcription by carbon catabolites	1	0	1.000
GO:0000122	negative regulation of transcription from RNA polymerase II promoter	60	8	0.012
GO:0045893	positive regulation of transcription, DNA-dependent	89	4	1.000
GO:0048096	chromatin-mediated maintenance of transcription	2	0	1.000
GO:0043193	positive regulation of gene-specific transcription	6	1	0.274
GO:0045944	positive regulation of transcription from RNA polymerase II promoter	37	1	1.000
GO:0050434	positive regulation of viral transcription	2	0	1.000
GO:0045990	regulation of transcription by carbon catabolites	1	0	1.000
GO:0006356	regulation of transcription from RNA polymerase I promoter	1	0	1.000
GO:0006357	regulation of transcription from RNA polymerase II promoter	239	14	0.656
GO:0000083	G1/S-specific transcription in mitotic cell cycle	1	0	1.000
GO:0000115	S-phase-specific transcription in mitotic cell cycle	1	0	1.000
GO:0000122	negative regulation of transcription from RNA polymerase II promoter	60	8	0.012
GO:0045944	positive regulation of transcription from RNA polymerase II promoter	37	1	1.000
GO:0006358	regulation of global transcription from RNA polymerase II promoter	2	0	1.000
GO:0051123	transcriptional preinitiation complex formation	7	1	0.312
GO:0006359	regulation of transcription from RNA polymerase III promoter	7	0	1.000
GO:0046782	regulation of viral transcription	2	0	1.000
GO:0051174	regulation of phosphorus metabolism	24	4	0.034
GO:0019218	regulation of steroid metabolism	4	0	1.000
GO:0006790	sulfur metabolism	52	2	1.000
GO:0006766	vitamin metabolism	31	1	1.000
GO:0006805	xenobiotic metabolism	13	0	1.000
GO:0007059	chromosome segregation	44	4	0.289
GO:0051606	detection of stimulus	27	3	0.163
GO:0030198	extracellular matrix organization and biogenesis	27	0	0.399
GO:0009755	hormone-mediated signaling	8	1	0.348
GO:0051244	regulation of cellular physiological process	2180	134	0.023
GO:0051243	negative regulation of cellular physiological process	545	41	0.016
GO:0030308	negative regulation of cell growth	26	0	0.644
GO:0051271	negative regulation of cell motility	5	0	1.000
GO:0051129	negative regulation of cell organization and biogenesis	24	1	1.000
GO:0008285	negative regulation of cell proliferation	108	12	0.013
GO:0031324	negative regulation of cellular metabolism	183	14	0.130
GO:0045763	negative regulation of amino acid metabolism	4	0	1.000
GO:0031327	negative regulation of cellular biosynthesis	16	0	1.000
GO:0045934	negative regulation of nucleobase, nucleoside, nucleotide and nucleic acid...	163	14	0.071
GO:0051053	negative regulation of DNA metabolism	9	0	1.000
GO:0051253	negative regulation of RNA metabolism	1	1	0.052
GO:0045980	negative regulation of nucleotide metabolism	2	1	0.101
GO:0016481	negative regulation of transcription	151	12	0.135
GO:0045892	negative regulation of transcription, DNA-dependent	94	11	0.009
GO:0006342	chromatin silencing	8	1	0.348
GO:0045013	negative regulation of transcription by carbon catabolites	1	0	1.000
GO:0000122	negative regulation of transcription from RNA polymerase II promoter	60	8	0.012
GO:0045936	negative regulation of phosphate metabolism	4	0	1.000
GO:0045861	negative regulation of proteolysis	3	0	1.000
GO:0045939	negative regulation of steroid metabolism	1	0	1.000
GO:0043069	negative regulation of programmed cell death	122	10	0.146
GO:0043066	negative regulation of apoptosis	121	10	0.143
GO:0006916	anti-apoptosis	102	9	0.111
GO:0002903	negative regulation of B cell apoptosis	1	0	1.000
GO:0043524	negative regulation of neuron apoptosis	2	0	1.000
GO:0043072	negative regulation of non-apoptotic programmed cell death	1	0	1.000
GO:0045786	negative regulation of progression through cell cycle	145	10	0.342
GO:0007050	cell cycle arrest	59	4	0.549
GO:0045736	negative regulation of cyclin-dependent protein kinase activity	4	1	0.192
GO:0045930	negative regulation of progression through mitotic cell cycle	6	0	1.000
GO:0051051	negative regulation of transport	17	2	0.221
GO:0051242	positive regulation of cellular physiological process	398	19	0.817
GO:0030307	positive regulation of cell growth	6	1	0.274
GO:0051272	positive regulation of cell motility	11	2	0.109
GO:0051130	positive regulation of cell organization and biogenesis	5	2	0.024
GO:0008284	positive regulation of cell proliferation	105	6	0.823
GO:0031325	positive regulation of cellular metabolism	166	6	0.478
GO:0045764	positive regulation of amino acid metabolism	8	1	0.348
GO:0045915	positive regulation of catecholamine metabolism	1	0	1.000
GO:0031328	positive regulation of cellular biosynthesis	36	0	0.261
GO:0046889	positive regulation of lipid biosynthesis	1	0	1.000
GO:0045727	positive regulation of protein biosynthesis	35	0	0.260
GO:0045923	positive regulation of fatty acid metabolism	4	0	1.000
GO:0045722	positive regulation of gluconeogenesis	2	0	1.000
GO:0045935	positive regulation of nucleobase, nucleoside, nucleotide and nucleic acid...	124	5	0.686
GO:0051054	positive regulation of DNA metabolism	7	0	1.000
GO:0051254	positive regulation of RNA metabolism	1	0	1.000
GO:0045941	positive regulation of transcription	118	5	0.834
GO:0045893	positive regulation of transcription, DNA-dependent	89	4	1.000
GO:0048096	chromatin-mediated maintenance of transcription	2	0	1.000
GO:0043193	positive regulation of gene-specific transcription	6	1	0.274
GO:0045944	positive regulation of transcription from RNA polymerase II promoter	37	1	1.000
GO:0050434	positive regulation of viral transcription	2	0	1.000
GO:0045937	positive regulation of phosphate metabolism	10	1	0.414
GO:0045862	positive regulation of proteolysis	2	0	1.000
GO:0045940	positive regulation of steroid metabolism	1	0	1.000
GO:0043068	positive regulation of programmed cell death	122	6	1.000
GO:0012502	induction of programmed cell death	105	5	1.000
GO:0006917	induction of apoptosis	104	5	1.000
GO:0031557	induction of programmed cell death in response to chemical stimulus	1	0	1.000
GO:0043065	positive regulation of apoptosis	121	6	1.000
GO:0006917	induction of apoptosis	104	5	1.000
GO:0043525	positive regulation of neuron apoptosis	2	0	1.000
GO:0045787	positive regulation of progression through cell cycle	15	1	0.552
GO:0051050	positive regulation of transport	16	1	0.575
GO:0051726	regulation of cell cycle	399	21	0.908
GO:0000074	regulation of progression through cell cycle	398	21	0.908
GO:0000075	cell cycle checkpoint	42	2	1.000
GO:0008054	cyclin catabolism	2	0	1.000
GO:0045786	negative regulation of progression through cell cycle	145	10	0.342
GO:0007050	cell cycle arrest	59	4	0.549
GO:0045736	negative regulation of cyclin-dependent protein kinase activity	4	1	0.192
GO:0045930	negative regulation of progression through mitotic cell cycle	6	0	1.000
GO:0045787	positive regulation of progression through cell cycle	15	1	0.552
GO:0000079	regulation of cyclin-dependent protein kinase activity	34	4	0.098
GO:0007088	regulation of mitosis	46	2	1.000
GO:0007346	regulation of progression through mitotic cell cycle	16	1	0.575
GO:0051302	regulation of cell division	1	0	1.000
GO:0001558	regulation of cell growth	92	4	1.000
GO:0051270	regulation of cell motility	27	4	0.049
GO:0051128	regulation of cell organization and biogenesis	48	3	0.738
GO:0051129	negative regulation of cell organization and biogenesis	24	1	1.000
GO:0051130	positive regulation of cell organization and biogenesis	5	2	0.024
GO:0008064	regulation of actin polymerization and/or depolymerization	30	0	0.404
GO:0031344	regulation of cell projection organization and biogenesis	4	0	1.000
GO:0001672	regulation of chromatin assembly or disassembly	3	1	0.148
GO:0051493	regulation of cytoskeleton organization and biogenesis	3	1	0.148
GO:0031056	regulation of histone modification	2	0	1.000
GO:0031110	regulation of microtubule polymerization or depolymerization	7	1	0.312
GO:0042127	regulation of cell proliferation	214	17	0.083
GO:0008285	negative regulation of cell proliferation	108	12	0.013
GO:0008284	positive regulation of cell proliferation	105	6	0.823
GO:0001936	regulation of endothelial cell proliferation	2	1	0.101
GO:0050678	regulation of epithelial cell proliferation	6	1	0.274
GO:0048145	regulation of fibroblast proliferation	5	1	0.235
GO:0050670	regulation of lymphocyte proliferation	14	0	1.000
GO:0048660	regulation of smooth muscle cell proliferation	3	0	1.000
GO:0030503	regulation of cell redox homeostasis	3	0	1.000
GO:0031323	regulation of cellular metabolism	1503	98	0.014
GO:0031324	negative regulation of cellular metabolism	183	14	0.130
GO:0045763	negative regulation of amino acid metabolism	4	0	1.000
GO:0031327	negative regulation of cellular biosynthesis	16	0	1.000
GO:0045934	negative regulation of nucleobase, nucleoside, nucleotide and nucleic acid...	163	14	0.071
GO:0051053	negative regulation of DNA metabolism	9	0	1.000
GO:0051253	negative regulation of RNA metabolism	1	1	0.052
GO:0045980	negative regulation of nucleotide metabolism	2	1	0.101
GO:0016481	negative regulation of transcription	151	12	0.135
GO:0045892	negative regulation of transcription, DNA-dependent	94	11	0.009
GO:0006342	chromatin silencing	8	1	0.348
GO:0045013	negative regulation of transcription by carbon catabolites	1	0	1.000
GO:0000122	negative regulation of transcription from RNA polymerase II promoter	60	8	0.012
GO:0045936	negative regulation of phosphate metabolism	4	0	1.000
GO:0045861	negative regulation of proteolysis	3	0	1.000
GO:0045939	negative regulation of steroid metabolism	1	0	1.000
GO:0031325	positive regulation of cellular metabolism	166	6	0.478
GO:0045764	positive regulation of amino acid metabolism	8	1	0.348
GO:0045915	positive regulation of catecholamine metabolism	1	0	1.000
GO:0031328	positive regulation of cellular biosynthesis	36	0	0.261
GO:0046889	positive regulation of lipid biosynthesis	1	0	1.000
GO:0045727	positive regulation of protein biosynthesis	35	0	0.260
GO:0045923	positive regulation of fatty acid metabolism	4	0	1.000
GO:0045722	positive regulation of gluconeogenesis	2	0	1.000
GO:0045935	positive regulation of nucleobase, nucleoside, nucleotide and nucleic acid...	124	5	0.686
GO:0051054	positive regulation of DNA metabolism	7	0	1.000
GO:0051254	positive regulation of RNA metabolism	1	0	1.000
GO:0045941	positive regulation of transcription	118	5	0.834
GO:0045893	positive regulation of transcription, DNA-dependent	89	4	1.000
GO:0048096	chromatin-mediated maintenance of transcription	2	0	1.000
GO:0043193	positive regulation of gene-specific transcription	6	1	0.274
GO:0045944	positive regulation of transcription from RNA polymerase II promoter	37	1	1.000
GO:0050434	positive regulation of viral transcription	2	0	1.000
GO:0045937	positive regulation of phosphate metabolism	10	1	0.414
GO:0045862	positive regulation of proteolysis	2	0	1.000
GO:0045940	positive regulation of steroid metabolism	1	0	1.000
GO:0006521	regulation of amino acid metabolism	13	1	0.501
GO:0042069	regulation of catecholamine metabolism	1	0	1.000
GO:0031326	regulation of cellular biosynthesis	117	0	0.003
GO:0031327	negative regulation of cellular biosynthesis	16	0	1.000
GO:0031328	positive regulation of cellular biosynthesis	36	0	0.261
GO:0046889	positive regulation of lipid biosynthesis	1	0	1.000
GO:0045727	positive regulation of protein biosynthesis	35	0	0.260
GO:0043255	regulation of carbohydrate biosynthesis	2	0	1.000
GO:0046890	regulation of lipid biosynthesis	4	0	1.000
GO:0006417	regulation of protein biosynthesis	114	0	0.004
GO:0017148	negative regulation of protein biosynthesis	15	0	1.000
GO:0045727	positive regulation of protein biosynthesis	35	0	0.260
GO:0045343	regulation of MHC class I biosynthesis	1	0	1.000
GO:0045346	regulation of MHC class II biosynthesis	1	0	1.000
GO:0042984	regulation of amyloid precursor protein biosynthesis	1	0	1.000
GO:0042035	regulation of cytokine biosynthesis	26	0	0.644
GO:0045714	regulation of low-density lipoprotein receptor biosynthesis	1	0	1.000
GO:0050758	regulation of thymidylate synthase biosynthesis	1	0	1.000
GO:0006445	regulation of translation	79	0	0.035
GO:0016478	negative regulation of translation	6	0	1.000
GO:0045946	positive regulation of translation	13	0	1.000
GO:0043555	regulation of translation in response to stress	1	0	1.000
GO:0006450	regulation of translational fidelity	1	0	1.000
GO:0006446	regulation of translational initiation	30	0	0.404
GO:0006449	regulation of translational termination	3	0	1.000
GO:0009386	translational attenuation	2	0	1.000
GO:0006451	translational readthrough	2	0	1.000
GO:0019217	regulation of fatty acid metabolism	4	0	1.000
GO:0019747	regulation of isoprenoid metabolism	1	0	1.000
GO:0019219	regulation of nucleobase, nucleoside, nucleotide and nucleic acid metabolism	1393	96	0.003
GO:0045934	negative regulation of nucleobase, nucleoside, nucleotide and nucleic acid...	163	14	0.071
GO:0051053	negative regulation of DNA metabolism	9	0	1.000
GO:0051253	negative regulation of RNA metabolism	1	1	0.052
GO:0045980	negative regulation of nucleotide metabolism	2	1	0.101
GO:0016481	negative regulation of transcription	151	12	0.135
GO:0045892	negative regulation of transcription, DNA-dependent	94	11	0.009
[truncated: 9,008 more rows]
